# Supplementary material for: Combined IL6 and CCR2 blockade potentiates antitumor activity of NK cells in HPV-negative head and neck cancer
Source: J Exp Clin Cancer Res. 2024 Mar 12;43:76. doi: 10.1186/s13046-024-03002-1 (PMC10929116; doi:10.1186/s13046-024-03002-1)
Supplement: Supplementary file 2 — Supplementary Material 2. [file 13046_2024_3002_MOESM2_ESM.xlsx]

## Sheet: GSE164690
names	logfc	pvals
XIST	27.5284	4.47432e-49
APOC1	25.4389	1.49235e-14
ZBTB32	24.8834	2.36357e-11
SPHK1	24.3194	5.3384e-08
DLG3	24.3187	5.88172e-08
ZNF844	24.2894	1.98851e-07
OR11G2	24.265	2.12723e-07
BMP2K	24.2526	1.59359e-07
IFI30	24.2299	1.13548e-07
NUBPL	24.1963	4.24236e-07
HCAR3	24.1601	1.78861e-07
VDR	24.1072	2.88332e-07
CRYBB2	24.0819	9.40044e-07
SPINT1	24.0773	2.6481e-07
FGD2	24.0656	1.02094e-06
RNASE1	24.0453	2.64427e-06
S100A12	24.0284	5.90474e-06
RMDN2	23.9849	2.33049e-06
TNFRSF10B	23.9365	1.49947e-06
KREMEN2	23.9344	1.15479e-06
RWDD3	23.9264	7.48662e-06
OCLN	23.9215	4.11844e-06
GAB1	23.921	2.76238e-06
SEPSECS	23.8861	2.435e-06
INSL3	23.8761	2.33275e-06
NHS	23.8742	3.25846e-06
ATAD3C	23.8603	4.53196e-06
SLC35G1	23.8568	1.09944e-05
ADPRH	23.8123	7.44833e-06
ZNF678	23.8115	1.752e-05
TDRKH	23.8	4.82681e-06
ANK3	23.7947	6.61752e-06
UBTD2	23.7695	4.25481e-06
PIWIL1	23.7461	7.92386e-06
MAPK12	23.735	4.99548e-06
ITFG2-AS1	23.7246	4.05269e-05
B4GALT6	23.7213	1.95915e-05
PCDH1	23.6926	4.18914e-05
MB	23.6897	3.88947e-05
AQP8	23.6806	5.19765e-05
FGF7	23.68	2.24714e-05
LRRC8C-DT	23.6768	1.0974e-05
ZNF665	23.6576	1.39881e-05
DHRS11	23.6477	1.30908e-05
MBLAC2	23.6185	6.03789e-05
IGHE	23.6134	5.59207e-05
C11orf98	23.6122	2.9474e-05
HDX	23.6081	3.03848e-05
ZNF257	23.5806	4.98338e-05
EPAS1	23.5721	1.41986e-05
TNNI2	23.5668	6.93196e-05
PTK2	23.5518	4.83952e-05
HOXB3	23.5338	2.24033e-05
HSPA2	23.5284	5.1615e-05
CIP2A	23.5251	1.64708e-05
CTSK	23.5222	5.94716e-05
SMIM25	23.5212	4.10065e-05
CSF3R	23.518	4.96053e-05
NALT1	23.51	5.00671e-05
GP1BA	23.5033	7.68346e-05
ZNF843	23.4693	0.000179365
NT5M	23.4305	3.37158e-05
MARCKS	23.4271	8.8287e-05
ERFE	23.4138	0.000184672
ENO3	23.4054	6.05978e-05
FSIP1	23.4024	6.04212e-05
FBXL18	23.4009	0.000173765
ZNF813	23.4007	0.000110698
TCEAL9	23.3786	8.30135e-05
ZBTB8A	23.3421	0.000246573
SLC12A8	23.3355	0.000122243
MS4A7	23.3217	9.64041e-05
AGMAT	23.3101	5.2251e-05
SLC36A1	23.3027	0.000323407
LRP2BP	23.2992	0.000245921
CLEC7A	23.2966	0.000162562
FITM2	23.2846	0.000407479
AZIN1-AS1	23.2743	0.000123085
AZIN2	23.2729	0.000225512
CCDC171	23.2686	0.000541649
PI3	23.2657	0.000393713
TRIM58	23.2428	0.000152668
ITPKB-AS1	23.241	0.000509172
PRRT2	23.2335	0.000150623
TNFRSF10A	23.232	0.000227604
EPYC	23.2236	0.000404992
PDE1B	23.1803	0.000551971
FSCN1	23.1737	0.000241909
LDHC	23.1678	0.000325131
PVRIG	23.1628	0.000256618
SCIMP	23.1561	0.000345644
ZNF486	23.1555	0.000662428
MAP4K3	23.1555	0.000811695
CARD17	23.1528	0.000425786
KCTD21	23.1472	0.000331424
CD300E	23.1399	0.000534115
AQP9	23.1359	0.000850838
SLX1B	23.1304	0.000728998
RNF144B	23.1275	0.000339132
TPM2	23.1262	0.000560728
RAC3	23.1197	0.000153847
IQCC	23.1187	0.000721886
ARHGEF39	23.1155	0.00062476
ZNF30	23.1104	0.000684224
SORBS2	23.1096	0.00103421
ARRDC3-AS1	23.1073	0.000376265
HOXB6	23.1062	0.000151829
ZNF341	23.1054	0.000378442
LDHD	23.1	0.000281017
LONRF1	23.0903	0.000386902
IGLC7	23.0834	0.000223493
BASP1	23.0774	0.000260332
RASSF8	23.0734	0.000777692
SYNPO2L	23.0719	0.000656543
ZNF587B	23.0697	0.000484256
WWC2	23.0691	0.000650873
PALB2	23.0615	0.000266487
GDPD3	23.0543	0.000735865
CXCL9	23.0508	0.0016917
C18orf54	23.0487	0.000696807
PAX8	23.0446	0.000434249
LRP12	23.043	0.00043376
ELMO3	23.0249	0.000779758
GUCY1A1	23.008	0.000392187
ZNF530	23.0068	0.000915438
EFNB1	22.999	0.00125826
ITPK1-AS1	22.9943	0.000640262
SNAI1	22.9929	0.000676051
ZNF93	22.9915	0.000499357
ENPP6	22.9909	0.000829125
SLC16A8	22.9804	0.000471375
SERHL2	22.9779	0.000899457
NEU3	22.9718	0.00113437
PDE6A	22.9708	0.00112119
CRX	22.9579	0.00121338
SPIRE1	22.9538	0.00110188
CSF1R	22.9487	0.00170746
HFE	22.9451	0.000787591
TNFAIP6	22.944	0.00224772
FAM157C	22.9132	0.00209078
L1TD1	22.9089	0.00135165
NANOS3	22.902	0.00131603
HK2	22.9018	0.000607106
NDOR1	22.8928	0.000765579
FSTL3	22.8898	0.00120089
C5AR1	22.8754	0.00106993
RECQL4	22.8658	0.00114089
GATD3B	22.8642	0.00125845
KANSL1L	22.8591	0.00284015
MORC4	22.8578	0.000716731
FPR1	22.8576	0.00206665
STARD5	22.8573	0.00145397
HAND2-AS1	22.8536	0.00108983
FPR3	22.8535	0.0021819
FOXRED2	22.8518	0.000582585
RTKN2	22.8495	0.000641007
CXCL11	22.8447	0.00242105
VSIG4	22.8435	0.000390626
LRRC34	22.8405	0.00102442
CFP	22.8369	0.00126036
VAV2	22.8366	0.000678411
TNFAIP2	22.8217	0.000711063
ZHX3	22.8138	0.00131606
YY2	22.8059	0.00118686
HAP1	22.8042	0.00338151
C1orf74	22.7956	0.00219218
PEX12	22.7949	0.0030607
KIF2C	22.7938	0.00234365
SMG8	22.786	0.00174259
IGF2BP2	22.7855	0.00164719
ZNF512B	22.7813	0.00422486
DBF4B	22.7784	0.00100556
TXLNB	22.7731	0.00173127
TCTN1	22.7686	0.00198465
KCTD21-AS1	22.7654	0.00179
PRSS40A	22.7645	0.00482646
ZNF433	22.7624	0.00187328
NOTCH4	22.7609	0.00121663
DEPDC1B	22.7473	0.000589978
IER3-AS1	22.7471	0.00519158
OLR1	22.7425	0.00126098
NR1I3	22.7398	0.0029257
STXBP1	22.7354	0.00285407
TRAV36DV7	22.7339	0.00184771
SCUBE1	22.7301	0.0018685
AATK	22.7284	0.00261933
PTPN14	22.7229	0.00299507
NEDD4	22.7191	0.00188293
TMEM44-AS1	22.7064	0.00228888
SAPCD2	22.7007	0.00250374
RAD50	22.699	0.00105095
KIF11	22.698	0.00072318
GAS6	22.6964	0.00470482
DIXDC1	22.6946	0.00131639
XXYLT1-AS2	22.6937	0.00328752
NOCT	22.6928	0.00212484
NBPF10	22.6878	0.00205975
NAP1L2	22.6859	0.00452076
DMXL2	22.6838	0.0021525
CD93	22.6819	0.00185733
RAMP2-AS1	22.6768	0.00323946
TNK1	22.6749	0.00206524
GBP7	22.6664	0.00318987
SLC7A4	22.6625	0.0013053
ZNF547	22.6597	0.00311407
PIK3CD-AS2	22.659	0.00326815
BRSK1	22.6588	0.00218863
MCF2L-AS1	22.6577	0.00183033
BRICD5	22.6523	0.00225657
TUBB6	22.6518	0.00117174
PAQR7	22.6457	0.00171895
ARHGEF5	22.6397	0.0032
GRK3	22.6302	0.00216955
PEAK3	22.6281	0.00384331
CYBB	22.6179	0.00278563
RN7SL832P	22.6116	0.00354151
KDM4A-AS1	22.6099	0.00357845
PRDM15	22.6074	0.00387414
PLEKHD1	22.6064	0.00578479
KCNE1	22.6024	0.00376522
VASH1-AS1	22.6005	0.0035258
NPIPB15	22.5957	0.00296895
C3	22.594	0.00206938
STAB1	22.5922	0.00535564
STIL	22.5757	0.00331325
HPDL	22.5697	0.00208155
RDM1	22.5654	0.00539022
MMRN1	22.5582	0.00321503
PPARGC1B	22.5528	0.00304954
FRMD3	22.5465	0.00566575
ANKEF1	22.535	0.0019689
C19orf57	22.5337	0.0039427
TLR2	22.5294	0.00332462
KREMEN1	22.5292	0.00634816
PTGIS	22.5284	0.00321708
SPC25	22.5278	0.00114705
SLC7A7	22.5268	0.00550603
KCNMB4	22.5216	0.00183346
ZNF436	22.5212	0.00406431
OTOF	22.5193	0.00340879
GYPE	22.519	0.00575
ZNF597	22.5174	0.00319087
BBS1	22.5161	0.00329116
HIST1H1B	22.5074	0.00587814
TRIQK	22.507	0.0056629
RIMS3	22.5036	0.00206604
MSS51	22.4991	0.00548435
KIAA1958	22.4988	0.00710966
FAM239A	22.4963	0.00177593
SLC2A14	22.4961	0.0032983
P2RY14	22.4911	0.00295049
HOXA10-AS	22.4868	0.00485578
KCTD14	22.4838	0.00221792
ZC3H11B	22.4796	0.00536838
VMO1	22.4782	0.00530875
EGFL7	22.4689	0.00600929
MYO15A	22.4677	0.00577782
CST6	22.4611	0.00531328
TNK2-AS1	22.4534	0.00611346
MGAM	22.4465	0.00502463
TMEM86A	22.4435	0.005362
PKP4	22.4429	0.00310258
DSCR9	22.4421	0.00611748
ETV5	22.4338	0.0056627
RGS18	22.431	0.00532095
ZNF556	22.4163	0.00538419
DMC1	22.4144	0.00772976
ADAM9	22.4113	0.00506626
ABCB9	22.4077	0.00544799
FUT2	22.403	0.0114341
BCL7A	22.4023	0.0112542
GHRLOS	22.4021	0.00569537
ZNF114	22.3983	0.00505871
CXCL5	22.3968	0.012262
IGKV3-11	22.3913	0.00996022
LTF	22.3895	0.00390278
WDR19	22.3865	0.00539367
FAM57A	22.3791	0.00317311
PIK3IP1-AS1	22.3761	0.00330047
SERPING1	22.375	0.00852497
TNFSF9	22.374	0.00701203
UBTD1	22.3699	0.0103436
KIF13A	22.3675	0.00903555
C8orf88	22.3673	0.00896638
PMP22	22.3641	0.00537769
ARG2	22.3629	0.00483812
HS3ST1	22.3583	0.00895171
E2F7	22.3569	0.00480377
MUCL1	22.3534	0.00512345
CCL22	22.348	0.00850175
GLI1	22.343	0.00549216
SCARF1	22.3266	0.0119461
PBLD	22.3249	0.0105895
HCAR2	22.3228	0.0123742
TRIM17	22.3219	0.0110772
GINS1	22.3193	0.00555247
HRH2	22.3146	0.00991069
ZCCHC14	22.312	0.00499682
MYORG	22.3067	0.00481165
NPIPB2	22.306	0.00908786
SPRED2	22.2992	0.00293697
SLC16A14	22.2925	0.00917993
CDCA2	22.2911	0.0051158
C19orf33	22.2904	0.00763457
FAM110C	22.2868	0.010099
PALD1	22.2771	0.0062182
RORA-AS1	22.2702	0.00877975
CSMD2	22.2638	0.0157005
PLEKHH3	22.2605	0.00856526
DDIT4L	22.2578	0.0155874
SH3BP5-AS1	22.2557	0.00831704
PCAT18	22.2533	0.00983408
PPP5D1	22.2464	0.00919379
FLVCR2	22.2461	0.00864279
NMNAT3	22.2453	0.00582185
KCTD12	22.244	0.00939877
FBXL2	22.2429	0.00904145
ACY1	22.2364	0.00603906
PPP1R2C	22.2333	0.0285222
OR7C1	22.2309	0.011573
RBFADN	22.2306	0.00826957
MDK	22.2275	0.00871416
GOLGA6L9	22.2236	0.00856207
FERMT2	22.2214	0.00920477
NPHP1	22.218	0.0107581
SEC14L6	22.2179	0.0167696
GPR137C	22.2176	0.00844353
HBB	22.2157	0.00534478
KIAA0391	22.2151	0.0100797
NGFR	22.2142	0.0088377
SLC15A3	22.2137	0.00936233
C9orf135	22.2078	0.00546269
NCF2	22.205	0.00942932
KALRN	22.2012	0.00878846
CNDP1	22.2011	0.00896972
ACE	22.1988	0.0149334
ARHGAP42	22.1947	0.0166365
TRGV5	22.1877	0.0100978
CCDC121	22.1855	0.0149052
CSF2RA	22.1827	0.0105087
KLHL35	22.1819	0.0060664
TGFB1I1	22.1804	0.0134014
CHST6	22.179	0.00849002
MYH3	22.1712	0.00928113
LGALS4	22.1711	0.0169259
NKILA	22.1653	0.00891509
APLP1	22.1627	0.0116983
RGMA	22.1591	0.0158049
BTBD8	22.1588	0.0151696
TNFRSF13B	22.1569	0.0150342
BCL2L15	22.154	0.00574236
CASC8	22.1458	0.00944659
CLEC10A	22.1458	0.020608
OBSCN	22.1449	0.00902398
KLRC4-KLRK1	22.1448	0.0165078
FBXL19-AS1	22.1335	0.0184162
MAP3K14-AS1	22.1314	0.0156232
HOXC4	22.1253	0.00908703
FMN1	22.1242	0.0155885
RAPGEFL1	22.1188	0.0166874
NYAP2	22.1143	0.017145
BEND5	22.1129	0.0168617
CD80	22.1076	0.0147412
VWCE	22.1073	0.0194517
HIST1H2BK	22.1055	0.0176724
WNT2B	22.1042	0.015259
CD36	22.1033	0.00980046
GAB2	22.1003	0.0101747
GSDMA	22.097	0.0191665
MAP1A	22.0964	0.0155227
PKIB	22.0949	0.0145666
SERPINB2	22.0858	0.0114034
ABCC3	22.0851	0.0151112
CCDC40	22.075	0.015966
WDR31	22.0726	0.0157782
DNAH17	22.0637	0.01832
PPP1R26	22.0578	0.00941139
TAGLN	22.0482	0.0162031
PTX3	22.0481	0.0179788
GGT5	22.0445	0.0260852
METTL27	22.0438	0.0156142
HIST1H3A	22.0405	0.0257719
MIR503HG	22.0373	0.0151995
ATXN7L2	22.0352	0.0149202
PFKFB2	22.0324	0.0146349
MEX3A	22.0284	0.0260814
PACSIN3	22.0283	0.00952621
C20orf144	22.0276	0.015944
OSCAR	22.0235	0.0173909
BHLHE40-AS1	22.0184	0.0156606
UFSP1	22.0168	0.0117267
IL17C	22.0156	0.0262677
DDX11-AS1	22.0154	0.00904854
CD276	22.0116	0.00998073
LILRB2	22.0109	0.0154772
WDR90	22.0107	0.00623712
DLGAP5	22.0104	0.0177076
TCN2	22.0033	0.0170075
BOLA2	22.0017	0.0154355
ZNF66	21.9975	0.015151
HOMER3	21.9917	0.0263872
C2orf92	21.9902	0.0173427
SLC16A10	21.988	0.0172131
DEFB1	21.9837	0.0159928
SLC1A2	21.9828	0.00922034
GCNT2	21.978	0.0192018
ADM2	21.973	0.0153712
COL1A1	21.9691	0.0186722
MMP11	21.9687	0.0167328
C12orf50	21.9651	0.0292127
GRHL1	21.9621	0.0155596
UNC5CL	21.962	0.0183959
NKAPL	21.9601	0.0190343
TRAV4	21.9592	0.0160259
CACNA1D	21.9579	0.0259732
GP6	21.9567	0.027915
DLEC1	21.9565	0.0281928
CTRL	21.9541	0.0172965
PART1	21.954	0.0273789
C6orf132	21.9523	0.0162625
ROBO4	21.9493	0.0276927
ANKRD22	21.9478	0.0258699
SPATA6L	21.9462	0.0159168
C17orf53	21.9436	0.0201192
VSIG1	21.9415	0.0275246
CPAMD8	21.9389	0.0302071
HMGN3-AS1	21.9349	0.0265611
PTGS1	21.9314	0.0153126
GRAMD1C	21.928	0.0175265
ZMAT4	21.922	0.0273978
JCAD	21.916	0.0179949
BUB1B	21.9146	0.00980153
IGSF10	21.9113	0.0149556
LPIN3	21.9098	0.017403
CENPA	21.9081	0.0163886
MOGAT3	21.9071	0.026945
RAB11FIP3	21.9025	0.0255923
ANG	21.8987	0.0179897
ODAPH	21.8963	0.0184271
SLC6A4	21.8921	0.0258849
TAT-AS1	21.888	0.0259957
ARHGAP22	21.8843	0.0271909
ZNF572	21.8828	0.0178203
ZNF396	21.8812	0.0333291
TLR7	21.8789	0.00956327
MTCP1	21.8784	0.0284522
TGFB3	21.8757	0.0172946
ITGA10	21.8699	0.018806
HBEGF	21.8675	0.0184775
MT3	21.867	0.018342
CPNE5	21.8581	0.0178031
DOCK9-DT	21.8576	0.0173949
LRG1	21.8521	0.0154982
CDKN1C	21.8503	0.015478
ANKS1B	21.8485	0.0151963
CPM	21.8467	0.019404
OVGP1	21.8427	0.0297429
RNASEK-C17orf49	21.8425	0.0300704
NR3C2	21.8389	0.0260366
KCNA7	21.8381	0.0272156
POT1-AS1	21.8372	0.0289791
COX6B2	21.8317	0.0280704
NHLRC4	21.8315	0.0258229
CASC1	21.8255	0.0260511
SSTR3	21.8253	0.026906
ZNRF3-AS1	21.8219	0.028561
MCAM	21.8193	0.0161702
HIST1H2AH	21.8163	0.0272743
TSHR	21.8137	0.0308101
CCNI2	21.8118	0.0165265
CCDC24	21.8087	0.0171871
ST5	21.8084	0.0282387
RILPL1	21.8071	0.026503
SIX5	21.8044	0.0168955
ANPEP	21.8042	0.0189937
CD163	21.8042	0.0261321
SLCO2B1	21.8041	0.0272162
TP73	21.8032	0.0216338
RETN	21.8028	0.0151928
INHBA	21.8011	0.0254356
CDC42EP1	21.796	0.0162401
KLHL11	21.7947	0.0159189
PEG10	21.7935	0.0203665
RCAN2	21.7929	0.0164535
ZNF418	21.7885	0.0166213
CDCP1	21.7869	0.0280762
FOXB1	21.7836	0.0268141
DDR1-DT	21.7817	0.0486872
RBM47	21.779	0.0315473
SAP30L-AS1	21.7752	0.027834
SAMD13	21.7662	0.026944
HMSD	21.7623	0.0490012
IGLV2-8	21.7611	0.0306901
OPLAH	21.7607	0.0296992
FRRS1L	21.7514	0.0282106
FAM227A	21.7495	0.0265113
SMPDL3B	21.7494	0.0154519
LOH12CR2	21.7485	0.0467031
TSIX	21.7438	0.0273687
CDK20	21.7422	0.027491
SYNM	21.7401	0.0272298
SAG	21.7393	0.0269779
PJVK	21.7384	0.0300779
SPDYE16	21.7276	0.0265053
TTC24	21.723	0.0309476
PTTG2	21.7214	0.0157651
MIPOL1	21.7212	0.0284728
ACVR2B	21.7198	0.0270498
MCTP1	21.7191	0.0282413
CCDC153	21.7179	0.0261915
SHF	21.7109	0.0319906
SAXO2	21.7109	0.0478672
MN1	21.7053	0.0303138
OR52A1	21.7053	0.0283746
PANK1	21.7015	0.0152149
PEBP4	21.7009	0.0282791
MTMR8	21.6893	0.0300058
KIF23	21.6841	0.0158774
TMEM38A	21.6736	0.0493536
OSGIN1	21.6688	0.0466399
SIAE	21.6665	0.025971
SPATA41	21.6638	0.026894
GPX3	21.6603	0.0290646
MFSD2A	21.6596	0.0277599
TDRD15	21.6592	0.0260557
POMT2	21.6464	0.0286404
MYRF	21.6434	0.0262899
IQCN	21.6378	0.0316116
CCDC38	21.634	0.0260714
NPIPB6	21.6324	0.0295347
IGHV3-11	21.6249	0.0306296
LRRC3	21.6228	0.0343815
KDF1	21.6161	0.0478013
NOS3	21.6157	0.02784
TMEM88	21.608	0.0272994
CALCRL	21.608	0.048115
IGHV3-15	21.6061	0.0317839
SORT1	21.6011	0.0329673
SENP8	21.5969	0.0348284
MORN4	21.5959	0.0284902
TNS4	21.5877	0.0255559
TEX29	21.5863	0.0494026
BACE2	21.5831	0.0463177
CCL25	21.5688	0.0386284
SECTM1	21.5664	0.0318765
SYNGAP1-AS1	21.5621	0.0474892
MAPK8IP1	21.5591	0.0261071
GLDC	21.558	0.0157038
MRC1	21.5543	0.0283282
TTC39A	21.5538	0.0475381
HNMT	21.5512	0.0288798
DNMT3B	21.5501	0.0265785
ADGRA3	21.5487	0.0302551
KCNJ14	21.5485	0.0472968
ZNF624	21.5412	0.027
SCG5	21.5399	0.0312466
FAM95B1	21.5398	0.0487308
DNAJB5	21.528	0.0277264
SULT1C2	21.5248	0.0490277
FNDC10	21.5128	0.0299584
ERBB3	21.5018	0.0458473
HYKK	21.498	0.0264144
ADAMTSL3	21.4955	0.045975
NPFFR1	21.4938	0.0485697
ASPRV1	21.4914	0.0289351
DGKK	21.4853	0.0474412
A2M	21.4846	0.0477188
PCA3	21.4821	0.0481958
CC2D2A	21.4796	0.0460011
FAM153A	21.4783	0.0461339
CDKL4	21.4739	0.0468268
SNX22	21.4739	0.0484601
IQCA1	21.4717	0.0474248
HMCN2	21.4696	0.0461704
RUNX2-AS1	21.4654	0.0489616
DPH1	21.4644	0.0491555
SIGLEC15	21.4599	0.0463437
WDR72	21.4582	0.0294206
LHFPL2	21.4569	0.0480734
NEU4	21.4542	0.0495178
FZD5	21.4542	0.0492985
PIP5KL1	21.4528	0.0271584
PRKN	21.4508	0.0464099
CAMKK1	21.4465	0.0488329
SYNJ2BP-COX16	21.4463	0.0463263
PRSS3	21.4443	0.0489453
CPT1B	21.4437	0.0336817
EFCC1	21.4393	0.0457175
PCDH11Y	21.4369	0.0480394
RUSC2	21.4311	0.0467876
SLC3A1	21.4308	0.0463948
FOLR2	21.4301	0.0279351
C5AR2	21.428	0.0480291
CC2D2B	21.4275	0.0497495
CCBE1	21.4196	0.0480409
VXN	21.415	0.0497093
ANKRD53	21.4138	0.0464835
FIRRE	21.4108	0.0459967
GPR135	21.4048	0.0265183
KCNRG	21.4046	0.0462156
P2RY6	21.4035	0.0464144
ITIH4	21.4023	0.0456964
ZC3HAV1L	21.3859	0.0497798
BTBD3	21.3826	0.0323871
HIST1H2BF	21.3804	0.0485231
VWA7	21.3802	0.0459253
GTSE1-DT	21.38	0.0479382
ITSN1	21.3769	0.0456048
NAPSA	21.3752	0.0456922
IPO9-AS1	21.3668	0.0477467
GLS2	21.366	0.0462943
ZNF165	21.36	0.0466691
ABCG8	21.357	0.0491648
SDC2	21.3508	0.0468854
TUFT1	21.3497	0.0467327
NEK2	21.3485	0.0477584
FAM81A	21.3457	0.0256382
OR2L2	21.3452	0.0470223
C6orf52	21.3438	0.0486388
TMEM198	21.3328	0.0470903
ASB15	21.3321	0.0477004
PMCH	21.2996	0.0468969
IFT140	21.2931	0.0467282
DDX47	21.2905	0.0289613
CACNB4	21.2899	0.046399
TRIM60	21.2861	0.0485708
HSF5	21.2824	0.046053
STXBP5-AS1	21.2782	0.0497086
2023-03-01	21.2714	0.0461206
ALDH4A1	21.2693	0.0468765
MC1R	21.2668	0.0486403
PLBD1	21.2657	0.0490782
CDH3	21.2576	0.0487734
PCDHGA6	21.2515	0.0475287
CAPN5	21.2428	0.0490084
ADAMTSL2	21.2281	0.0470643
RAPH1	21.2251	0.0459194
E2F8	21.223	0.0492073
RPL17-C18orf32	21.2225	0.0483149
SLC26A5	21.22	0.0479363
TRGV3	21.2028	0.0480665
TTC8	21.2003	0.0475581
HIST1H4A	21.1841	0.0478462
TMPPE	21.1751	0.0466412
IGLON5	21.1702	0.0483069
DRICH1	21.1618	0.0462988
MT1M	21.1595	0.0456548
SLC25A18	21.1289	0.0478525
ABCG2	21.1205	0.0497459
PIWIL2	21.113	0.0465319
PLSCR3	21.103	0.048207
PRSS53	21.0863	0.0460641
IL6R	21.0797	0.0499694
SNX15	21.0701	0.0479102
CAVIN1	21.063	0.047399
PTPRK	21.0312	0.0496295
NRG4	21.023	0.0464723
ZNF730	21.0066	0.0477555
ETV1	21.0021	0.0472006
MTRNR2L3	20.9894	0.0497566
CCDC17	20.9543	0.0480541
PLAU	4.12782	6.14541e-18
UTP25	3.98606	8.8594e-11
L3MBTL3	3.69148	7.3656e-13
SPP1	3.54725	1.41236e-26
ID3	3.44749	4.75499e-56
ACSL1	3.43371	1.13236e-08
DNAL1	3.29831	6.63917e-07
LNX2	3.25996	8.97071e-07
H1F0	3.21828	1.08445e-05
ADRB1	3.13344	1.14987e-05
SERINC5	3.10945	2.27974e-07
APOC2	3.10592	1.45089e-11
PRRG4	3.10459	1.07073e-06
PTGS2	3.0922	6.85271e-07
CXCL10	3.09095	1.54866e-12
CFD	3.08849	8.60078e-13
OVCH1-AS1	3.06993	1.20294e-06
IFI27	3.05806	3.94319e-31
HERC5	3.0555	1.00567e-39
GMPR	3.03566	3.42389e-07
IGHGP	3.02813	4.37624e-08
CTSL	3.01766	8.80707e-08
SMIM10	2.98761	1.28177e-05
CXCL1	2.98444	9.46106e-07
RMI1	2.93443	5.33287e-06
KLRF2	2.89281	3.9852e-06
ADM	2.86739	1.0381e-05
FANCD2	2.86263	3.85453e-05
CXCL8	2.85808	4.90528e-79
DND1	2.82286	2.65824e-05
ERICH3	2.78838	4.63434e-07
APOL4	2.78727	4.31758e-08
ZSWIM4	2.77141	2.0196e-05
CD14	2.76823	9.35789e-11
SLC29A1	2.7407	5.00263e-09
EREG	2.73859	1.41042e-05
IFIT1	2.73706	8.00208e-50
NACA2	2.73325	1.28111e-09
S100A9	2.73153	1.61356e-48
ATP11A	2.71335	7.7916e-05
RPS6KA2	2.67037	2.98675e-06
TMEM135	2.66042	0.000104408
BACH1	2.65527	1.18151e-08
S100A8	2.64924	8.54985e-51
FCGBP	2.64566	0.000185084
EPOR	2.64464	8.87536e-06
G0S2	2.62937	1.41656e-11
CEP76	2.62657	0.000309886
PDP2	2.61622	2.25804e-05
AGRN	2.61128	4.77978e-05
ZNF347	2.59986	5.63476e-05
CDC6	2.58042	1.75723e-05
PYCR3	2.57844	1.59784e-05
PRKAR2B	2.57093	0.000355728
ZNF284	2.53788	5.35707e-05
DCLRE1B	2.52894	4.94491e-05
IGHG4	2.52085	9.30585e-54
ROBO3	2.51216	0.000138678
MIF-AS1	2.51172	0.000212291
CHRNA5	2.50718	1.17409e-05
IL1B	2.50687	6.46278e-17
VPS9D1	2.49451	0.000283091
ZBTB34	2.48002	0.000590336
RBMS2	2.47425	0.000208968
DICER1-AS1	2.46306	0.000757752
LGALS2	2.44365	0.000299379
MAGEE1	2.44015	0.000189644
GPR34	2.42284	3.28416e-26
PCYOX1L	2.40943	0.000314835
DSCC1	2.39699	3.5046e-07
KHDC1	2.39058	1.27232e-05
SLC39A14	2.39037	0.000570131
SYNJ1	2.37745	0.000105319
TTLL10	2.37594	3.4721e-09
IGLC3	2.37324	1.57724e-52
LAMP3	2.37	1.90193e-09
HEATR5A	2.36578	7.09709e-05
PHLDB1	2.36328	0.0024447
NAT14	2.35812	0.000264776
CMPK2	2.34816	5.86947e-33
CLOCK	2.33594	1.3612e-09
HTRA1	2.33327	0.000357477
IFI44L	2.32873	3.38603e-72
INAVA	2.30904	0.00111518
PAIP2B	2.29779	0.000953558
GANC	2.29596	0.00036687
C1QB	2.28994	2.24237e-09
TTLL7	2.28763	2.15462e-05
APOBEC3D	2.28712	0.000380687
NAB1	2.28466	1.35111e-10
ALG10B	2.28308	0.000726249
MX1	2.28142	2.24988e-85
CCR1	2.27995	4.64399e-31
EDDM13	2.27939	0.000951832
SNCA	2.27922	0.00108436
GEM	2.26415	1.42284e-09
CD3EAP	2.25764	0.000209958
FAM24B	2.25646	1.89544e-06
RNF19B	2.25155	0.000124264
TET3	2.24516	0.00179299
KLHL23	2.24397	2.1802e-06
ZNF551	2.23965	0.00114597
IFI6	2.23008	7.58186e-120
LILRA2	2.2188	0.000778375
FAM161A	2.20078	0.00038279
ZNF814	2.1979	3.7791e-09
ZRANB3	2.19664	0.000535375
CNNM3	2.19542	0.00138417
CA13	2.19384	0.000284348
FAM184B	2.19328	1.37497e-08
TCTE3	2.18855	0.000565327
NLK	2.1878	0.000988595
ZBTB33	2.16877	3.17659e-05
TCP11L2	2.16875	0.000243741
TMEM268	2.16469	0.00572477
SGK1	2.16283	9.1092e-06
EFCAB7	2.14837	0.00248091
NPM2	2.14824	0.00131083
ZNF211	2.14521	7.54341e-07
MTHFD1L	2.14303	1.48681e-05
TRIO	2.14225	0.00231577
WDHD1	2.1421	7.98928e-06
P4HA2	2.14003	0.000667564
TTLL4	2.13748	0.00264365
NEXN	2.13278	0.00124135
ZGRF1	2.12847	0.00239577
GDF11	2.12765	1.57723e-06
CDYL2	2.12632	0.0013804
OAS3	2.12046	6.66492e-24
ZNF81	2.11287	0.00225887
BTBD2	2.10741	0.000540031
SESTD1	2.10229	5.11061e-06
IGHG3	2.09654	1.40434e-62
TBCE-1	2.09275	1.22034e-05
NCS1	2.09146	0.00107533
CCL4L2	2.0897	2.89449e-73
IGHG1	2.08718	5.34281e-54
KRT86	2.08229	2.90508e-79
ANKRD35	2.07261	2.99987e-07
TIMP2	2.07248	6.81255e-06
MT1G	2.07115	0.00657625
RTL6	2.06754	7.97258e-06
CATSPERG	2.0638	0.00877782
TBC1D4	2.05287	6.47977e-06
POMGNT2	2.04547	0.00332392
HOMER1	2.0423	1.19688e-05
TYMP	2.03225	3.12801e-112
C1QTNF6	2.0313	0.000966665
USP18	2.02942	9.35424e-32
DCUN1D4	2.01407	1.47088e-05
TRIT1	2.0122	1.76464e-05
USP21	2.01091	0.00316215
STARD9	2.00624	4.54215e-08
CERNA1	2.00333	0.00374364
OIP5	2.00228	0.00870181
APOE	1.99918	1.30442e-12
RSAD2	1.99803	4.28798e-24
INPP5E	1.99599	3.57219e-05
ZNF213	1.99014	0.000893934
BGLAP	1.9819	0.00137215
MMP12	1.98124	6.9617e-05
ARMCX2	1.97627	0.00299764
XRCC3	1.97549	0.00147048
FAM89A	1.97526	0.00677009
FAM166B	1.97269	7.53492e-06
FAM129B	1.9687	0.00365596
MYO1E	1.96493	7.66636e-06
HMOX1	1.96364	7.87256e-10
NT5DC2	1.96305	0.00149371
ZFAT	1.96063	0.00348616
STOX2	1.96018	0.0103605
UTP15	1.95998	4.93343e-05
COCH	1.95802	0.00302535
MMP9	1.95588	4.33463e-05
IGHA1	1.95353	8.40771e-70
SNN	1.94387	0.00497479
CEP85	1.94182	0.00312544
HARBI1	1.9351	0.000329046
JCHAIN	1.93457	2.45663e-10
TMEM176B	1.93376	0.00481368
SPTY2D1OS	1.93366	0.00357451
ATP6V0A1	1.926	0.00842339
TMEM30B	1.92564	0.00245434
DDX28	1.91923	2.45354e-07
FGF22	1.90774	0.00746327
DIRC2	1.90521	0.0034711
LRRC69	1.89253	0.0130002
BCAN	1.89109	0.00913285
AFAP1	1.87574	0.000316606
P2RX5	1.87377	2.72408e-08
CLEC4A	1.87335	0.00710952
OAS1	1.87227	2.14293e-46
CNOT6	1.87038	3.2875e-08
GTF3C4	1.86898	0.000243407
KRT81	1.86875	2.44092e-67
ZNF256	1.86715	0.0110512
LCMT2	1.86343	0.00399107
GK	1.86053	4.4042e-05
PARS2	1.85906	0.0111269
PLXND1	1.85648	2.81588e-06
STOML1	1.84753	0.000126826
ZNF251	1.84543	0.00527089
RAB13	1.84435	0.00405487
NUP155	1.83942	1.32987e-07
ARNTL2	1.8393	0.00498884
ZNF416	1.83043	0.0157671
RGS16	1.829	1.36099e-28
C9orf72	1.82736	3.67167e-05
FAR2	1.8271	0.00825778
GPR82	1.82517	4.24389e-26
KIFC2	1.82468	0.000127747
PTPN23	1.82282	0.000430344
EGLN2	1.81397	0.000129283
SRGAP3	1.8126	2.82291e-28
GPAT3	1.81101	0.0217381
IFIT3	1.81011	3.75001e-34
RANBP6	1.80973	1.12324e-05
MAN1B1-DT	1.80959	0.014313
MIRLET7BHG	1.80935	0.000478863
NBPF3	1.80865	0.00953811
IPO8	1.80724	5.19957e-07
RPE	1.80629	1.71608e-09
SPATA1	1.80278	0.01945
SETD9	1.80273	0.000271194
ADCK5	1.80228	1.33351e-05
CCL3L1	1.79801	6.94172e-47
FBXL19	1.79801	0.0105987
C10orf91	1.79741	0.0199092
NR1H3	1.79734	0.024525
CSF1	1.79546	1.38086e-38
RFC3	1.79507	8.22401e-05
ZNF223	1.78977	0.0488925
KLF16	1.78577	0.00612176
REEP2	1.785	0.00265602
FAM200A	1.78348	0.000995937
NREP	1.78077	0.0112126
CCL2	1.77964	0.000201682
IFIT2	1.77852	1.9135e-17
RBPMS2	1.77494	0.0079057
FANCL	1.77416	1.30393e-08
QPCT	1.7663	4.02679e-09
IL2RA	1.76408	1.354e-08
ABHD14A-ACY1	1.76396	0.0180121
IL1RN	1.7632	6.11814e-08
KBTBD6	1.7629	0.0271025
IMPA2	1.76272	2.53628e-05
DLG5	1.76266	0.00420178
ATP5MGL	1.75905	0.000300314
TRAPPC5	1.75648	0.0116482
POLR2J3	1.75256	0.0114551
TRAF3IP2-AS1	1.75082	0.0075459
FAM41C	1.74891	0.00125593
CLNK	1.74777	8.53716e-16
FBXO2	1.74469	1.75303e-19
TROAP	1.74216	0.0112828
ADAT3	1.742	0.00925114
PLA2G12A	1.74145	0.000298645
LSM11	1.73633	0.0227998
SLC16A1	1.73459	0.00031233
ETAA1	1.73414	2.40497e-05
ZCCHC8	1.73104	6.64568e-09
DISP1	1.7309	0.0156942
IL1R2	1.72604	0.00950291
CENPF	1.7248	0.000283997
FASLG	1.72441	3.60109e-37
FOCAD	1.72347	0.0012075
ZNF35	1.72084	0.000811513
ARHGAP17	1.71724	8.52055e-06
NME2	1.71651	1.08542e-07
C16orf86	1.71334	0.000483859
ZNF501	1.71249	0.00867186
MSANTD2	1.7102	0.000964235
C8orf58	1.70697	0.00195046
ENKD1	1.7054	0.0226465
YPEL4	1.7043	0.0179669
NUDT6	1.70356	0.0143163
UTP14C	1.69947	0.000545523
SFTPB	1.69942	1.79991e-05
LYL1	1.69824	4.56368e-07
PROX2	1.69739	6.34933e-05
ZNF816-ZNF321P	1.69311	0.0379575
ZNF319	1.69145	0.000490444
ZXDB	1.68628	0.0097216
IGKC	1.68602	2.28646e-112
EPM2A	1.68455	0.0268779
TGFBR3L	1.68293	0.014177
TTC39C-AS1	1.68141	0.02396
CHAC2	1.67807	7.90433e-05
ZBTB45	1.6765	0.000106471
CARMIL1	1.67496	0.017196
FXYD2	1.66821	0.018007
MCRIP2	1.66756	1.13814e-14
PLEKHM3	1.66736	0.0197899
RTKN	1.66613	0.000116535
FAM30A	1.6646	8.27935e-05
PLAUR	1.66441	1.1102e-07
NEDD4L	1.66355	0.00934301
AIFM2	1.66294	6.1866e-06
DET1	1.66117	0.00758165
FBXO5	1.65922	2.3061e-05
EIF5A	1.65866	1.70929e-107
MAFB	1.65412	0.0239463
TTC12	1.64909	0.0214561
PARP3	1.64773	0.000106325
ARHGAP33	1.64663	0.0176788
SERPINF1	1.64279	0.0329072
C15orf48	1.64146	3.0977e-13
S100B	1.64109	4.94072e-11
MANEA	1.63497	1.27555e-05
ESM1	1.63469	0.000592105
L3MBTL1	1.63275	0.0310392
MYO7A	1.632	6.94956e-07
DAB2IP	1.62947	0.0325981
C1QA	1.6294	7.90881e-06
ZNF571	1.62392	0.00220813
EPSTI1	1.62295	5.16718e-45
RILP	1.62083	8.14819e-07
PITPNA-AS1	1.62082	1.54842e-09
PRPF40B	1.62028	0.00500293
MACROD1	1.62018	0.0150229
CD68	1.61526	1.41698e-06
ETV2	1.61502	0.00175484
COG7	1.6148	0.0010317
FAM149B1	1.60733	0.0268783
AGAP1	1.60644	0.0217411
FXYD1	1.60443	1.43029e-05
FAM102B	1.60375	1.39877e-05
SMIM1	1.60022	0.000203311
ZNF432	1.59583	0.0172276
MBNL3	1.59413	0.00125769
PLEKHA4	1.59325	0.0282278
GTF2A1	1.59315	1.4334e-06
ASPHD2	1.59096	0.0137664
TNIP3	1.58936	3.97547e-07
TDRKH-AS1	1.58776	0.0182878
FAM229A	1.58672	0.0248587
ACSM3	1.58561	0.0386094
CCDC157	1.58399	0.0207096
AFAP1L2	1.5811	2.0725e-17
CEND1	1.58046	0.0193973
ALOX5AP	1.57996	1.30366e-112
PLD6	1.57978	0.000841789
TMEM176A	1.57717	0.0284569
CCDC106	1.57362	0.00212444
TRMT1L	1.57342	7.11558e-05
NBPF9	1.57309	0.0352393
HAUS8	1.57228	8.60841e-05
CREG1	1.57167	5.6983e-08
ZKSCAN2	1.57164	0.028984
MLF1	1.57122	7.39622e-07
SUOX	1.56921	0.029759
PIK3C2A	1.56905	9.10121e-07
TMTC2	1.56764	0.0257978
ZNF500	1.56629	0.00179567
TPSAB1	1.56039	0.0357938
SLC16A13	1.55672	0.00302183
CNR2	1.55228	0.00122724
PTGER1	1.55202	0.0232036
HMGA1P4	1.55142	0.014927
ZNF888	1.55123	0.0370977
TF	1.54846	0.0207306
SPAG6	1.54607	0.0270938
IDO1	1.5449	0.016678
CEP83	1.54339	0.000289382
NBPF26	1.53798	0.00180521
ZNF28	1.53748	1.2463e-05
INVS	1.53524	0.0359903
MMS22L	1.52916	2.56693e-07
WIPF3	1.52672	7.14875e-17
TGIF2	1.52544	7.58536e-07
FAM214B	1.52242	4.8498e-07
LEAP2	1.52162	0.00412426
LGALS9C	1.51881	0.00907986
USP46	1.51837	0.000288848
EDEM1	1.51569	2.07492e-09
RNF157	1.51534	4.4465e-08
ZNF90	1.51323	1.77e-07
PGAP1	1.51088	2.66869e-05
WRN	1.50983	0.000275351
CYSTM1	1.5066	4.45968e-18
INTS2	1.50345	0.00173187
CLEC12A	1.50095	3.53322e-05
