# Supplementary material for: Combined IL6 and CCR2 blockade potentiates antitumor activity of NK cells in HPV-negative head and neck cancer
Source: J Exp Clin Cancer Res. 2024 Mar 12;43:76. doi: 10.1186/s13046-024-03002-1 (PMC10929116; doi:10.1186/s13046-024-03002-1)
Supplement: Supplementary file 3 — Supplementary Material 3. [file 13046_2024_3002_MOESM3_ESM.xlsx]

## Sheet: GSE139324
names	logfc	pvals
XIST	28.4337	1.26819e-101
IFI27	27.7908	8.94095e-53
CXCL10	25.7329	9.81821e-21
ZNF664	25.2062	6.63158e-16
ERICH3	24.7578	1.4392e-11
KIZ-AS1	24.7104	5.10588e-11
SPIN4	24.5983	3.81571e-11
RMI1	24.579	9.26813e-11
MTHFD1L	24.5319	6.82974e-11
LGALS2	24.5054	6.92593e-10
KNTC1	24.4581	1.68052e-10
RNASE1	24.4235	2.24511e-09
GTF3C4	24.4029	9.67586e-10
TMEM176B	24.4001	3.60931e-09
ESM1	24.3794	1.76621e-09
FRMD6-AS1	24.2651	2.48255e-08
FGD2	24.2635	1.14078e-08
CA13	24.2436	7.41203e-09
GRIK4	24.1879	1.63883e-08
AGRN	24.1836	1.82222e-08
GANC	24.1816	8.64626e-09
PTGR2	24.145	3.90178e-08
CD4	24.1278	4.57747e-08
LATS2-AS1	24.1143	6.67876e-08
VDR	24.0926	1.54735e-08
ZNF367	24.0729	8.92697e-09
CCDC40	24.0478	6.46373e-08
CCL19	24.045	1.61903e-07
KIF2C	24.0348	1.26614e-08
C16orf59	24.0196	7.52217e-09
MYO1C	24.0036	1.58085e-08
PLPP2	23.9608	9.05454e-08
ZCCHC24	23.9504	1.82272e-07
CFP	23.9402	7.39416e-07
HMGA1P4	23.9307	5.37658e-07
KREMEN2	23.8516	2.66804e-07
MAFB	23.8367	9.20626e-07
ZNF564	23.8251	1.4616e-06
MAGEE1	23.8239	1.62015e-06
TMEM30B	23.8224	3.77353e-07
SLC29A3	23.7827	8.88323e-07
FAM229A	23.7657	4.5627e-06
CSF1R	23.7591	2.38487e-06
CCNE1	23.7542	2.18615e-07
PRR11	23.7346	6.22174e-07
CCDC7	23.7336	1.38761e-06
PRRT2	23.7299	1.61544e-06
C8orf58	23.7171	1.54059e-06
WASL	23.7126	2.44519e-06
XKR6	23.697	1.80626e-06
CRYBB2	23.6943	1.49038e-06
VASH1	23.6926	2.24461e-06
MAPK12	23.6903	3.63674e-07
KIF23	23.6768	3.66877e-07
OTUD7A	23.6713	1.37886e-05
RECQL4	23.6709	1.04465e-06
TIGD2	23.6423	4.54669e-06
HTRA1	23.6212	1.50855e-06
EPAS1	23.6116	1.76349e-06
SLC35G1	23.6018	1.26171e-05
NHS	23.598	9.61481e-07
AGMAT	23.5886	2.75863e-06
TRIO	23.5785	6.82828e-06
ZNF813	23.5703	2.79286e-06
ZNF582	23.5668	1.03162e-05
CATSPERG	23.563	1.86881e-05
CDYL2	23.5574	5.08433e-06
MORC4	23.5431	7.6728e-06
NEDD4L	23.5276	8.35382e-06
SKA3	23.5114	2.14485e-06
PDIK1L	23.5068	1.09142e-05
RWDD3	23.496	1.82326e-05
CTSK	23.4872	1.49759e-05
C11orf84	23.486	5.09988e-06
ASPHD2	23.4746	5.68477e-06
C15orf41	23.4732	4.75066e-06
SCD	23.4719	6.32162e-06
FAM132B	23.4636	1.67811e-05
IGHE	23.4282	3.36177e-05
C9orf91	23.4262	1.95902e-05
ANGEL1	23.4189	1.13081e-05
ARL10	23.4179	1.05134e-05
ASAH2B	23.4175	2.18865e-05
LRP2BP	23.4077	1.79851e-05
LILRB4	23.3972	1.71869e-05
TPM2	23.3957	6.42141e-05
DBF4B	23.3937	1.7042e-05
GOLGA7B	23.3919	4.26174e-05
NPM2	23.3843	1.14012e-05
RAD54L	23.3818	1.41784e-06
SCNN1A	23.3778	4.42274e-05
IGLC7	23.3748	1.76987e-05
MACROD1	23.3746	5.92202e-06
SLC12A5	23.3648	3.09346e-05
FAM86C1	23.3633	7.8018e-06
SOBP	23.3535	7.01772e-05
STXBP4	23.3507	2.74864e-05
L1TD1	23.3487	1.75007e-05
FSCN1	23.3476	1.71714e-05
FANCC	23.3408	3.45219e-05
ADAM9	23.3408	2.91608e-05
ZFP28	23.3245	5.42838e-05
SYCP3	23.3239	3.31326e-05
DISP1	23.3134	2.77369e-05
SLC41A2	23.3103	1.04679e-05
FAM149B1	23.3101	3.25596e-05
C10orf91	23.3054	3.03505e-05
EPYC	23.2882	8.18927e-05
COL13A1	23.2797	0.000120577
MAMSTR	23.2786	3.56755e-05
LRRC8B	23.2764	2.33473e-05
AQP8	23.2755	0.000210131
SEC24B-AS1	23.2729	5.20528e-05
RNF144B	23.2645	4.74414e-05
ZNF417	23.2633	6.04147e-05
GP1BA	23.2557	7.82771e-05
LYG2	23.2514	7.37406e-05
ZKSCAN2	23.2329	8.47561e-05
SLC25A23	23.2317	4.75746e-05
TRIM58	23.2313	5.90137e-05
ASRGL1	23.2264	2.67579e-05
SLC38A7	23.2245	0.000106329
GUCY1A3	23.2221	3.06318e-05
FRMD4A	23.2132	2.93771e-05
MS4A7	23.2085	3.5986e-05
MYH11	23.2054	0.000140571
CAPN3	23.2044	9.90664e-05
CENPO	23.1948	5.02729e-05
ZBTB42	23.1857	8.5832e-05
FAM65C	23.1824	9.21553e-05
FHL2	23.1772	4.95744e-05
C19orf35	23.1665	0.000159915
MMP14	23.1654	8.47378e-05
CYBB	23.1638	4.59143e-05
ZNF616	23.163	7.88166e-05
FGF22	23.1612	3.16678e-05
CTIF	23.1548	8.20687e-05
GNG7	23.1501	5.62019e-05
ZHX3	23.1438	9.65527e-05
HOXB6	23.1429	3.52323e-05
VMO1	23.1333	0.000238446
KIAA0753	23.122	8.51778e-05
DEPDC1B	23.121	1.71298e-05
CABLES2	23.0946	5.84937e-05
YY2	23.0852	8.69319e-05
LRRC69	23.0744	0.000145021
PNPLA7	23.0697	0.000155043
ITPKB-AS1	23.0684	0.000150542
PKN3	23.0667	0.00014245
PAX8	23.0612	9.5089e-05
POLQ	23.0489	5.25425e-05
SH3D21	23.045	0.000124962
EPB41L5	23.043	0.000119761
C18orf54	23.0414	8.68148e-05
MEGF8	23.0253	0.000158603
PWP2	23.0193	0.000183341
TAS2R4	23.0166	0.000228648
ENKD1	23.0164	0.000176761
BUB1B	23.0143	6.09681e-05
EXO1	23.0098	5.71448e-05
FPR3	23.0018	0.000221657
SIK1	23.001	0.000169772
SLC16A8	22.9961	0.000165134
NLRP3	22.9857	0.000214885
ZNF530	22.9844	0.000138108
LDHC	22.9792	0.000144724
SOX12	22.979	0.000219551
CCDC171	22.9786	0.000219711
ZBTB8A	22.9784	0.000246661
FAM109B	22.9718	0.000242488
FMO4	22.97	0.000161029
NEK2	22.9599	0.000153703
TTC12	22.9546	0.000248285
MUCL1	22.9532	0.000469107
DAB2IP	22.9438	0.000235082
SCX	22.9346	0.000164797
ZNF460	22.9329	0.000413389
CCL17	22.9306	0.00012412
SBF2-AS1	22.9296	0.00011061
ITPK1-AS1	22.9287	0.000369215
SH3D19	22.9178	0.000248375
PRH1	22.9111	0.000265799
SORBS2	22.8998	0.000599848
NPIPB15	22.8998	0.000342667
C2orf81	22.8877	0.000330814
GINS1	22.8806	0.000158323
EBF4	22.8791	0.000632289
PTGIS	22.8741	0.00037723
PDGFA	22.8728	0.000245653
WDR90	22.8667	0.000181368
SSTR2	22.8661	0.000227046
DKFZP434I0714	22.856	0.000229594
LACC1	22.8527	0.000250594
STARD5	22.8509	0.000435549
ZNF852	22.8503	0.000233621
BCL2L14	22.8411	0.000418251
SPAG6	22.8368	0.000109229
BRSK1	22.8344	0.000375235
RDM1	22.8159	0.000428878
FSTL3	22.8138	0.000420468
CPAMD8	22.8119	0.000712683
ZNF823	22.8017	0.000609332
FSIP1	22.7981	0.000235047
MT1A	22.7949	0.000657988
ZNF443	22.7929	0.000424065
NAP1L3	22.7883	0.000418576
STIL	22.7868	0.000319854
TUBB6	22.7867	0.000156873
IGLV2-8	22.7849	0.000440083
ERI2	22.7843	0.000145652
ZNF512B	22.7836	0.000404472
TGFBR3L	22.783	0.000462627
BCORL1	22.7822	0.000675024
MPEG1	22.7808	0.000407511
TRGV7	22.7773	0.00079099
C2orf15	22.7767	0.000491492
RYR1	22.7736	0.000679584
VGF	22.7732	0.000268811
C1orf54	22.7678	0.000690886
CEP112	22.7612	0.00038246
DMGDH	22.7582	0.000713724
VPS37C	22.7582	0.000675357
SCARB1	22.7567	0.000448243
UBAC2-AS1	22.7555	0.000412695
ARHGEF35	22.754	0.00065634
OVCH1-AS1	22.7534	0.000272388
CLEC10A	22.7485	0.000590902
UBR5-AS1	22.7463	0.00131746
MDK	22.7453	0.000639245
ZNF555	22.7419	0.000701046
IQCC	22.7354	0.000252365
PTPDC1	22.7342	0.000668045
KCTD12	22.7338	0.000701619
TRIM54	22.7323	0.000228965
CCL23	22.7323	0.000268272
EPHX4	22.7309	0.00160054
IRAK3	22.7306	0.000391106
PLK1	22.7268	0.000381748
FKBP7	22.7156	0.000673448
NEDD4	22.7108	0.000623487
FAM132A	22.71	0.00125173
ZNF223	22.7088	0.00105758
CCL8	22.7085	0.000423481
BRICD5	22.699	0.000737184
FAM57A	22.6973	0.000230956
TMEM86A	22.6906	0.00119926
MARVELD3	22.6822	0.000608569
TAGLN	22.6822	0.00169615
CAPN5	22.6809	0.0010771
LIMS2	22.6754	0.000727005
ABCB9	22.6737	0.00108849
ADSSL1	22.6703	0.000637409
CLCN2	22.6643	0.000707052
WNT6	22.6607	0.000403935
TPRN	22.6583	0.000956486
ABHD11-AS1	22.6561	0.00112067
ZNF235	22.6557	0.000580268
ENPP6	22.6537	0.000772665
E2F7	22.6488	0.00105987
SMG8	22.6467	0.00113421
BSCL2	22.6439	0.00079582
FAM13A-AS1	22.6431	0.00110496
TRAV36DV7	22.637	0.00102218
E2F8	22.6336	0.000251976
CCDC85C	22.6238	0.000749641
TP73	22.6231	0.000237578
VAV2	22.6218	0.000684842
KIAA1324L	22.6163	0.000563695
SHISA4	22.6112	0.00175199
PHLDB1	22.6095	0.00161803
C21orf62-AS1	22.6075	0.00161744
TNK1	22.6062	0.001099
PPP1R26	22.6039	0.000732422
LILRB2	22.6019	0.00111136
HPDL	22.5993	0.000449137
TXLNB	22.597	0.00110811
NANOS3	22.5967	0.000986553
ZCCHC14	22.5899	0.00106957
FOXD2-AS1	22.5874	0.00131367
C8G	22.5862	0.00190439
DCUN1D3	22.573	0.000714955
CTTNBP2NL	22.566	0.00181825
KLHDC8B	22.5501	0.0019422
ZNF114	22.5469	0.0010942
HK2	22.5468	0.00103471
ZNF20	22.5447	0.00206445
JSRP1	22.5429	0.00187437
ARG2	22.539	0.00100865
ERMN	22.5303	0.000744808
KIF14	22.5286	0.00241114
ZNF300	22.5218	0.00205394
ACOXL	22.5201	0.00103556
CD274	22.494	0.00192063
SLC45A4	22.4911	0.00110573
CXorf57	22.4901	0.00116154
C4orf26	22.4878	0.00126344
TNNT3	22.4876	0.00192732
RAMP2-AS1	22.4871	0.00296954
SCARF2	22.4855	0.00205104
H1FX-AS1	22.485	0.0029927
C19orf57	22.4799	0.00144202
PEBP4	22.4743	0.00344907
SAPCD2	22.4702	0.000852982
TMC4	22.4685	0.00190556
BCL2L15	22.4667	0.00116326
HHAT	22.4646	0.00199021
RIMS2	22.464	0.00129974
HCG25	22.462	0.00293474
CCL22	22.456	0.00178306
CCL1	22.4531	0.0311856
MAST1	22.4477	0.001223
ZNF469	22.4445	0.00110294
TSIX	22.4445	0.00179088
TMEM238	22.4436	0.00125232
ZNF135	22.4396	0.00186173
KCNE1	22.4299	0.00378134
LRRK2	22.4268	0.00323422
ZNF404	22.4242	0.00101754
PALD1	22.419	0.00215992
CD163	22.4189	0.00213908
DACT3	22.4143	0.00205166
RAD54B	22.4134	0.00116859
SRC	22.4088	0.000753195
PPBP	22.4086	0.0116985
PARK2	22.4017	0.00521989
PPP1R32	22.3986	0.00315331
IRF6	22.3985	0.00293717
BOLA3-AS1	22.392	0.00312141
KCNAB3	22.3903	0.00290885
ZNF436	22.3716	0.00356263
SAXO2	22.3643	0.00473339
LOXL1-AS1	22.3641	0.00425228
ITGA2	22.3615	0.00126859
ZNF486	22.3614	0.00196935
PLEKHH3	22.3591	0.00204058
SEMA6A-AS1	22.3539	0.00326343
LIMD1-AS1	22.3506	0.00666209
KCTD14	22.3453	0.00139246
ZSCAN31	22.3437	0.00300968
GLI1	22.3389	0.00317336
OVOS2	22.3389	0.00151941
SERPINB2	22.3387	0.00189991
PLGLB1	22.3382	0.00355028
SMIM11A	22.3375	0.00344655
PSPN	22.3338	0.00187799
AATK	22.3337	0.00226739
ABTB2	22.3236	0.0032022
ST14	22.3182	0.00330024
ZNF607	22.3179	0.00301441
2023-03-01	22.3169	0.00186485
DDX11-AS1	22.3153	0.0011959
TAS2R14	22.3059	0.00326352
OSBP2	22.3049	0.00317883
KISS1R	22.3045	0.00309449
PCSK4	22.3009	0.00188818
SPATA9	22.2959	0.00500166
XXYLT1-AS2	22.2925	0.00510103
C1orf74	22.2914	0.0031794
MICALL2	22.2909	0.00186429
NKAPL	22.2895	0.00345921
SLC15A3	22.2823	0.00332437
DEFB1	22.2822	0.0033272
APLF	22.2771	0.00203431
DNMT3B	22.2745	0.00186866
ETV5	22.2724	0.00322453
LILRA4	22.2686	0.00520889
FBXO43	22.2637	0.00336078
ATP8B1	22.2549	0.00557548
HIST3H2BB	22.2538	0.00507828
SCUBE1	22.2493	0.0030641
NRIP2	22.2493	0.00554392
BBS12	22.2429	0.00234406
STAB1	22.2388	0.00513935
SERPING1	22.2311	0.00495659
SLC7A4	22.2305	0.00198977
KIAA1161	22.23	0.00324466
CA5A	22.2208	0.00532651
KANSL1L	22.2185	0.00342663
CCBE1	22.2176	0.00521611
CTRL	22.2138	0.00529317
USP6NL	22.2084	0.00223674
GYPE	22.2015	0.00491557
NGFR	22.2007	0.00508852
WFS1	22.1958	0.00177382
AQP11	22.1955	0.00526953
PINK1-AS	22.1939	0.00861628
IDH1-AS1	22.1921	0.00319929
FAM114A1	22.1912	0.00542591
CRHR1	22.1836	0.00348796
VSTM4	22.1821	0.00868548
ZRSR1	22.1818	0.00501474
ISPD	22.1815	0.0102787
DNAAF1	22.1795	0.00516869
ESPL1	22.1764	0.00207901
ATRIP-1	22.1752	0.00563354
DOCK9-AS2	22.1712	0.00592746
TJP2	22.1635	0.0054715
ZNF66	22.1624	0.00333847
HAR1B	22.1526	0.00847078
MYO15A	22.152	0.00545177
HIST1H2BK	22.1457	0.00427835
RGAG4	22.1446	0.00548562
MT3	22.1419	0.00383054
CNNM4	22.1368	0.00539243
ZBTB20-AS1	22.1341	0.00551548
WDR19	22.1312	0.00516593
CCDC153	22.1308	0.00576161
TMPRSS6	22.1271	0.00604258
IL20RB	22.1208	0.0085407
STAC2	22.1095	0.00293508
SLC24A1	22.1081	0.00539467
PTK6	22.1075	0.0109216
SLC25A18	22.104	0.00551874
ANGPTL6	22.1028	0.00572488
SHF	22.1018	0.00601907
CYP2F1	22.1009	0.00862714
GSDMA	22.0966	0.0104893
OSCAR	22.0948	0.00979687
MYH3	22.0939	0.00551544
WBSCR27	22.0928	0.00508857
FZD5	22.0896	0.00890822
WWTR1	22.0864	0.00659478
NHLRC4	22.0837	0.00888755
RETN	22.0821	0.00327054
UNC5CL	22.0799	0.00380003
KLRC4-KLRK1	22.0786	0.00926285
ABCB5	22.0785	0.00890134
TEX14	22.0777	0.00562707
ANKS1B	22.0751	0.00537963
MFI2	22.0723	0.0031223
CLEC4E	22.0723	0.00539664
DLGAP1-AS2	22.0692	0.00876493
OLMALINC	22.0685	0.00954405
NUDT13	22.0588	0.00491378
ZKSCAN3	22.054	0.00592003
EFHB	22.0472	0.00841848
CCND1	22.047	0.00912527
RAPGEF3	22.0419	0.00867863
SYCE1	22.0397	0.00327128
SIX5	22.0387	0.00567962
ARHGAP22	22.0379	0.00849727
TSPYL5	22.0355	0.00914117
ZBTB47	22.0335	0.0157577
TLE2	22.0326	0.00887628
MATR3	22.0317	0.00858337
LHB	22.0278	0.00603425
GHRLOS	22.0259	0.0053895
PROK2	22.0196	0.00358163
FOXB1	22.0189	0.00884613
KIF18B	22.0101	0.00317972
PANK1	22.0035	0.00552768
C5AR2	22.0027	0.00930975
WDR72	22.0005	0.00769048
TTK	21.9929	0.00363996
MCTP1	21.9912	0.00947358
MSRB3	21.9909	0.0162601
GAS6-AS1	21.9904	0.0106719
PELI3	21.989	0.0124217
RGS13	21.9867	0.00512053
INPP5A	21.985	0.00899524
GLS2	21.9849	0.00549081
C2	21.9817	0.00941261
ADM2	21.9812	0.00937688
FAM212B	21.9785	0.00849675
MTCP1	21.9706	0.0161164
HMGN3-AS1	21.9703	0.0149281
MAP3K9	21.9685	0.00553558
C9orf135	21.9644	0.00538755
PLD4	21.9641	0.0095912
HAND2-AS1	21.9641	0.00980097
CYP2D6	21.9599	0.0088356
CD300LB	21.9502	0.0209898
DIXDC1	21.95	0.00560147
PRDM11	21.9477	0.00967839
KLHL11	21.9447	0.00905259
CDKN1C	21.935	0.00903076
TRPV1	21.9331	0.00913476
MCEMP1	21.9314	0.00989868
UFSP1	21.9312	0.0113345
DNAJB5	21.9288	0.00498891
FUT2	21.9249	0.0161688
GCNT2	21.9215	0.0121638
GPLD1	21.9213	0.0149035
SIGLEC1	21.92	0.0101322
VLDLR	21.9144	0.0154216
MMACHC	21.9073	0.0101532
SNPH	21.9044	0.0098995
ANKRD22	21.8995	0.0146943
ADCY4	21.8985	0.00921433
CNDP1	21.8952	0.00890724
LRG1	21.8949	0.0089011
ANPEP	21.8934	0.00629672
TNS4	21.8906	0.00983259
RNFT2	21.8891	0.00966893
CPT1B	21.8887	0.0114807
HAP1	21.8878	0.0156664
C19orf33	21.8828	0.0133728
PEG10	21.8818	0.00633406
TSC22D1-AS1	21.8791	0.0157367
HEY2	21.8762	0.0150712
KCNH3	21.8741	0.0166594
CAHM	21.8727	0.0156406
ANLN	21.8696	0.00525925
ZNF624	21.8642	0.00973497
MFSD2A	21.8542	0.00924595
NEU4	21.8493	0.0154641
CCDC7-1	21.8484	0.00982861
CENPI	21.841	0.00565145
APOD	21.8406	0.0159316
HYKK	21.8391	0.00917748
CEACAM4	21.8389	0.00907679
PTPRR	21.8379	0.0150375
NOMO2	21.836	0.0100006
TNFRSF13B	21.8354	0.0108902
SUCLG2-AS1	21.833	0.0102375
PACSIN3	21.8324	0.00632585
IL6R	21.8309	0.00608584
PKI55	21.8293	0.0147973
SLITRK5	21.8233	0.0181855
CLIC4	21.8233	0.0156498
CCDC121	21.822	0.0158816
AMPH	21.8179	0.00845534
CCDC24	21.8173	0.00977088
ANKRD34A	21.8153	0.00893653
HIST2H2BF	21.8143	0.00897325
HECW2	21.8077	0.0148279
NPFFR1	21.8077	0.0159996
EPB41L3	21.8062	0.0167163
TBX1	21.8002	0.0161963
FAM72C	21.7996	0.0094497
C9orf116	21.7971	0.0145489
IGLV1-44	21.797	0.0254939
APLP1	21.7917	0.0115338
C1orf233	21.7908	0.0110047
ADAMTSL3	21.7872	0.0148425
RORA-AS1	21.7861	0.0152593
GLDC	21.7858	0.00515637
PIPOX	21.7855	0.0256783
DDR2	21.7811	0.0157309
MEX3A	21.7789	0.0265588
CSMD2	21.7783	0.0164586
ATCAY	21.778	0.0145284
C17orf53	21.7729	0.0128215
MAP3K14-AS1	21.771	0.0157169
SLC5A2	21.7707	0.00960816
DSEL	21.7632	0.0159624
PRRG2	21.7622	0.0169544
FAM227A	21.762	0.0158338
OTUD6A	21.7616	0.0254974
TMCC1-AS1	21.7585	0.0157831
BAIAP2L2	21.7583	0.0143853
ARHGEF25	21.7561	0.0156426
SPATA6L	21.7527	0.0162596
KRT15	21.75	0.0156316
SAMD13	21.7434	0.015958
LCAT	21.7432	0.0163761
SORT1	21.7397	0.0177272
B9D1	21.7393	0.0160075
TRIM17	21.735	0.0163206
LY6G5B	21.7346	0.0255192
CHST6	21.7309	0.0151735
MIR503HG	21.7309	0.0150668
IFNLR1	21.7282	0.0146182
PCDH11Y	21.7275	0.0168668
RPEL1	21.7269	0.0151725
CCDC38	21.7247	0.0148881
CRYBA4	21.7229	0.0160234
FCER1A	21.7225	0.0170015
TMEM51	21.7204	0.01463
TIAF1	21.7198	0.0168062
PBLD	21.7194	0.0162382
PLBD1	21.7191	0.015799
FAM182B	21.7116	0.0152422
PODN	21.7109	0.0161492
FAM19A1	21.7089	0.0155205
IGKV3-15	21.7023	0.0162764
MEIS1	21.7008	0.0167928
TTC26	21.6993	0.0154005
TISP43	21.6957	0.0257965
PRDM10	21.691	0.0156937
TMEM256-PLSCR3	21.69	0.0150526
RAPGEFL1	21.6892	0.0267994
DPYSL4	21.6888	0.0260432
PCAT18	21.6887	0.0149735
TIGD3	21.6811	0.00946019
OTOF	21.6799	0.0165995
CUL7	21.6797	0.0167647
MBOAT1	21.6779	0.0100295
HIST2H2AA3	21.6764	0.0274302
KLB	21.6731	0.0151323
EIF4EBP3	21.6706	0.0168709
TNFSF9	21.6666	0.00946612
FAM157C	21.6666	0.0177577
TTC8	21.6618	0.0165376
PSRC1	21.6615	0.0163883
INHBA	21.6559	0.015346
C8orf34	21.6552	0.0266724
HSF5	21.6549	0.015581
LPIN3	21.6544	0.0163952
FRMPD1	21.6535	0.0153657
RBM47	21.6501	0.0174008
PFKFB4	21.6448	0.0184627
WNT2B	21.6433	0.0259544
WDR97	21.6432	0.0261493
GRAMD1C	21.6379	0.0158795
CALCRL	21.6306	0.0278543
IGFBP3	21.6305	0.0196888
GOLGA6L9	21.6277	0.0161083
CRISPLD2	21.6272	0.0272988
NR3C2	21.6193	0.0259787
CUZD1	21.6184	0.0282193
KIF20A	21.6126	0.0181558
BNIPL	21.6099	0.0153857
DOC2A	21.6094	0.0258731
ARHGAP32	21.6043	0.0272399
HCG27	21.6014	0.00999416
TNFRSF10C	21.596	0.0285997
EML6	21.5933	0.0180317
RMRP	21.5925	0.0181376
NPHP1	21.5904	0.018399
SLC4A5	21.5893	0.0267929
RSPH9	21.5875	0.0280799
GPSM1	21.587	0.015051
TM4SF19	21.5852	0.0267595
HNRNPCL1	21.5827	0.0153278
MCF2L	21.5783	0.0166467
CAMKK1	21.5778	0.0271964
MRC1	21.5759	0.00850101
MIPOL1	21.5732	0.029422
TREM2	21.5724	0.0152867
OAF	21.5673	0.0174832
HIPK4	21.5668	0.0276615
GPC2	21.5656	0.0268245
FLJ45079	21.564	0.0275605
ATP6V0C	21.5631	0.0281194
CALHM1	21.5631	0.0164605
KCNA7	21.5596	0.0256314
MSR1	21.558	0.0258809
DUBR	21.5546	0.0481715
SSTR3	21.5543	0.0264599
ZDHHC1	21.5518	0.0264742
KIAA1683	21.5497	0.0307638
TMEM130	21.5493	0.0271591
CCDC64B	21.547	0.0264252
IPO9-AS1	21.5457	0.0171381
GNMT	21.5426	0.0364323
DDIT4L	21.5397	0.0279806
SECTM1	21.5396	0.028607
RAB23	21.5394	0.0271987
C15orf65	21.5378	0.0271243
PPP1R14A	21.5312	0.0288147
HIST1H2AJ	21.5278	0.00945772
HIGD1B	21.526	0.0267284
LAMA5	21.5256	0.0163756
RAB6C	21.5231	0.0268821
HIF1A-AS2	21.522	0.0270465
SLC22A18AS	21.5208	0.0263924
CDC42EP2	21.5151	0.0307345
SPDYE16	21.5145	0.0265252
ITIH4	21.5109	0.0278659
RPL10L	21.5106	0.0287394
DSG3	21.5088	0.0319252
ABCA10	21.5087	0.0276585
NKD1	21.5041	0.0212464
SNHG22	21.5028	0.0270892
TPD52L1	21.5011	0.0309715
P2RY6	21.4999	0.0258432
HIST1H2AK	21.4992	0.0296121
SAPCD1-AS1	21.4976	0.0267181
FOLR2	21.4974	0.0157808
ANKRD20A2	21.4971	0.0156527
IGHV3-20	21.4947	0.031048
TTC24	21.488	0.0167447
TSGA13	21.4859	0.0269388
CTH	21.4824	0.0320032
IL17RE	21.4756	0.0336837
PRSS3	21.4739	0.0267516
VIT	21.4665	0.0297177
HIST1H2AM	21.4663	0.0261258
IL7	21.4653	0.0167219
FCGR1A	21.4651	0.0281102
POU5F1	21.4649	0.0335021
DAAM2	21.4641	0.025696
C12orf50	21.4633	0.0281195
PTRF	21.4632	0.0150332
HRH2	21.463	0.0285154
HOXA1	21.4625	0.026333
BACE2	21.4551	0.0280621
BRDT	21.4544	0.0332874
NOS3	21.453	0.027219
FLVCR2	21.4456	0.025987
TDRD15	21.4454	0.0260847
KRT8	21.4419	0.0282582
BTLA	21.441	0.0291146
PAPOLB	21.4405	0.0268163
NLGN2	21.4392	0.0259219
MCAM	21.4386	0.0176351
HIST1H2BF	21.4366	0.0291531
HSD17B14	21.4341	0.0277364
MAP1A	21.4278	0.026124
CBX2	21.4272	0.0199249
TAS2R31	21.4267	0.046409
HMSD	21.4264	0.0180549
OXT	21.4263	0.0334381
PIP5KL1	21.4231	0.0277726
ANO8	21.4227	0.0279876
CNKSR2	21.4222	0.0281954
SLC26A5	21.4214	0.0277668
CELSR3	21.4214	0.0156152
PCDHGA6	21.4204	0.0292757
NRG1	21.4184	0.0467781
GAS6	21.4151	0.0311395
GPR135	21.4141	0.0150567
CCNI2	21.4126	0.0276793
RBP7	21.4107	0.0280811
STRIP2	21.4102	0.0263989
OLFML3	21.41	0.0302558
KIAA0391	21.4056	0.0305691
HIST1H2BL	21.4055	0.0263421
CRB3	21.4042	0.0262691
MYO1B	21.4011	0.0293023
PM20D1	21.3994	0.0289709
TMEM254-AS1	21.3937	0.0269524
VSIG1	21.3929	0.0177065
TMEM236	21.3889	0.0272351
HOXC4	21.3888	0.027425
TCN2	21.3862	0.0266896
F2RL3	21.3856	0.0461865
AKAP12	21.3843	0.0478472
SLCO2B1	21.3842	0.0281605
SCAMP5	21.3787	0.046449
HOMER3	21.3778	0.0459715
ANKRD50	21.3777	0.0477377
ENTPD2	21.3695	0.0147711
KIAA1644	21.3686	0.0274456
WNT10B	21.3685	0.0484465
DHDH	21.3684	0.0294094
TAT-AS1	21.3681	0.0466909
ZNF165	21.3657	0.0267357
KIAA0226L	21.3633	0.0275442
CCDC154	21.3575	0.0459654
ADGRG6	21.3569	0.0427775
BEX1	21.352	0.0274107
RASA4B	21.3514	0.0307604
SIGLEC15	21.3506	0.0465931
CYP4F8	21.3487	0.0462155
TMC7	21.3445	0.028333
C2CD4D	21.3445	0.0278452
MAPK8IP1	21.3429	0.0261235
DLG4	21.3414	0.0275101
LHFPL4	21.3343	0.0459353
TTLL10-AS1	21.3337	0.0280752
POU3F1	21.3335	0.0290782
WDFY4	21.3327	0.027599
GBGT1	21.332	0.0283659
RBFOX2	21.3319	0.0476467
C22orf15	21.3305	0.0475932
NACAD	21.321	0.0476955
GCNT4	21.3202	0.0279232
MIOX	21.3189	0.0476792
H2BFS	21.3131	0.0338743
ACY3	21.3112	0.0472144
SLC16A10	21.308	0.0270992
TMEM38A	21.3075	0.0473432
CASC1	21.3044	0.046726
TMEM198	21.3012	0.0295885
PTPRG	21.2958	0.0474221
RASAL2	21.2942	0.0461359
C11orf95	21.2916	0.0278996
DENND2A	21.2916	0.0469847
FAM167A	21.2863	0.0472545
ERBB3	21.286	0.0457885
SYNJ2BP-COX16	21.2829	0.0472016
SMC1B	21.2805	0.0263056
GABBR1	21.2803	0.0481717
FBXL14	21.2792	0.0307902
ADCY2	21.2757	0.0298747
TMEM255A	21.2742	0.0474985
FAM71F2	21.2727	0.0466179
RTN4R	21.2717	0.0482935
ADGRE1	21.271	0.0343763
ASPRV1	21.2693	0.028931
ZNF132	21.2671	0.0469856
MURC	21.2662	0.0490967
CDRT4	21.2658	0.0271425
PRDM5	21.2635	0.0284484
IQCA1	21.2573	0.0474893
FLJ22447	21.2545	0.0263795
IL17C	21.2532	0.0479173
HIST1H4A	21.2469	0.027031
C7orf25	21.2438	0.0276672
CCDC17	21.2433	0.0310941
ZNF730	21.2427	0.0295355
APCDD1	21.241	0.0473352
CCDC114	21.2367	0.0460111
PRSS53	21.2367	0.0256396
ASMTL-AS1	21.2342	0.0497553
ADAMTSL4	21.2315	0.0295439
UNC45B	21.2312	0.0462437
NRG4	21.2304	0.0274526
CUBN	21.2296	0.0286222
HOXA4	21.2264	0.046569
BST1	21.2242	0.0307194
RILPL1	21.224	0.0471166
RAB36	21.222	0.0464193
RUSC2	21.218	0.0468215
LEKR1	21.2168	0.0470661
ZNF572	21.2143	0.0274417
SLC3A1	21.2096	0.0464862
HP09025	21.2025	0.0473061
C19orf81	21.2018	0.0474066
S100A5	21.1999	0.0480892
ETV4	21.1983	0.0314339
DNASE1L2	21.1946	0.0455825
SCAANT1	21.1921	0.0496243
CCDC173	21.1915	0.0478148
CHSY3	21.1879	0.0459549
IGLV2-14	21.1836	0.0484599
TLR10	21.1807	0.0277625
CCDC3	21.1807	0.0472299
ZNF763	21.1778	0.0472159
CLCN5	21.1759	0.0273667
TRPC3	21.1742	0.0476891
SLC23A3	21.1716	0.0462797
RAB9B	21.171	0.0458078
FLJ13224	21.1704	0.0495404
MT1M	21.1699	0.0264623
ME3	21.1678	0.0499373
GTSE1-AS1	21.1609	0.0479663
GP6	21.1575	0.0474461
ARHGEF28	21.157	0.0475552
ALDH4A1	21.1568	0.0462838
PLEKHM3	21.1553	0.0497958
GDF15	21.1516	0.046815
NPHP3-ACAD11	21.1511	0.0462676
BTBD11	21.1497	0.045856
BORCS8-MEF2B	21.1478	0.0456928
GPBAR1	21.1467	0.0459957
NLRP12	21.1466	0.0464584
CDC42BPB	21.1458	0.0478039
HIST2H4B	21.1447	0.0497119
ST5	21.1407	0.0471529
CNIH2	21.1367	0.0471484
TSHZ3	21.1365	0.0478651
HES7	21.136	0.0465956
TUFT1	21.134	0.0467818
RTP5	21.133	0.0462857
GPX3	21.133	0.0256431
CDH23	21.126	0.0471958
IGHEP1	21.1255	0.0493957
SIAE	21.1202	0.0467349
CDK20	21.1156	0.0481645
MEGF11	21.1115	0.0469543
UBTD1	21.0975	0.048916
TMEM244	21.0974	0.0484809
MMP15	21.0929	0.0495298
TYRO3	21.0908	0.0466493
ANKRD53	21.0893	0.0468643
KCNRG	21.0889	0.0460772
CFAP54	21.0868	0.0460509
FNBP1L	21.0845	0.0495371
TMEM145	21.0804	0.0491756
ENPP3	21.0705	0.0489386
DLG2	21.0685	0.0467188
OSGEPL1-AS1	21.058	0.0480706
RFPL1S	21.0453	0.0495518
TMEM220-AS1	21.0434	0.0470721
SPRY3	21.0411	0.048863
PTPRK	21.0338	0.0465892
FAM212A	21.0333	0.0472229
ENPP2	21.0296	0.0499934
ADAP2	21.0295	0.0487881
C11orf65	21.019	0.0484345
FAM81A	21.0182	0.0272693
PNMT	21.0166	0.0489898
PTPRCAP	21.0144	0.048255
2023-03-10	21.0141	0.0482294
EIF2S3L	21.0132	0.0482179
GLB1L2	21.0054	0.0473047
RPL17-C18orf32	21.0008	0.0487021
RAPH1	20.9996	0.0458473
FCER2	20.9995	0.0495599
ZNF239	20.9819	0.0469401
RGS6	20.9809	0.0256466
NFIX	20.9779	0.0461032
ALS2CL	20.9689	0.0496724
MYO5C	20.9556	0.0455394
ZDHHC23	20.9534	0.0460521
SAP30L-AS1	20.9508	0.0474953
SDS	20.9487	0.0496214
IGLON5	20.946	0.0483484
CD24	20.9369	0.0459987
GNAZ	20.9369	0.0491293
SLC26A1	20.9287	0.0489912
IGHV3-11	20.9198	0.0497714
EBI3	20.9143	0.0480295
NPIPB3	20.903	0.0472082
QPCTL	20.8558	0.0497354
FAM72D	20.8542	0.0488522
LRRC37A	20.8536	0.0469048
KCTD15	20.835	0.0460976
RGL1	20.8205	0.0477218
ETV1	20.8145	0.0463673
ZNF503	20.809	0.0471339
IL17RD	20.7196	0.0457804
TRIM45	20.7089	0.0499846
IGHV3-21	20.7069	0.048253
CFD	4.21747	1.59856e-21
ID3	3.98729	6.09268e-76
VILL	3.47225	1.25534e-12
IFIT1	3.42533	6.71103e-64
DIEXF	3.1554	4.4946e-12
SLC16A1	2.99823	2.04e-08
BTBD6	2.88166	7.66502e-08
TGIF2	2.85957	3.40877e-13
PRRT3	2.84584	8.24771e-08
APOL4	2.81384	2.32393e-09
ZNF124	2.75621	2.0201e-07
HERC5	2.75405	4.79863e-40
RPP14	2.74933	1.79315e-07
PAXIP1	2.72471	2.29922e-08
FOXJ2	2.70944	3.37946e-07
FAM24B	2.6666	7.96675e-09
DNAJA4	2.66183	9.89554e-07
APOC2	2.65721	4.90917e-12
GEM	2.64498	6.21588e-13
IFIT3	2.61762	8.06068e-55
RSAD2	2.6017	6.05748e-34
GRK4	2.5836	1.85362e-05
DPY19L1	2.55704	4.83953e-07
C14orf28	2.55309	2.72843e-07
ROBO3	2.55082	8.52786e-07
CXorf65	2.53202	1.7181e-07
CD68	2.51252	5.58169e-12
TNFRSF10B	2.51028	3.19623e-05
CENPN	2.50607	9.36132e-15
FBXO42	2.47974	1.22163e-11
LAMP3	2.45823	5.48191e-11
GMPR	2.44937	7.0525e-07
C1QB	2.44604	1.34907e-11
ADM	2.4433	1.27327e-06
TTLL7	2.43932	4.22838e-06
KIFC2	2.43677	3.46584e-06
AP5B1	2.43268	9.00101e-07
SDC4	2.42428	1.57126e-07
CCL2	2.42177	4.25476e-07
TET2	2.41581	1.40011e-11
PGAM5	2.40725	4.32484e-06
FAM184B	2.39185	8.96557e-12
AIFM2	2.37663	2.7312e-11
IFI30	2.37033	6.04583e-06
SPC24	2.36537	5.18508e-06
SPINT1	2.3294	5.50237e-05
NPW	2.32346	1.23659e-05
ZNF678	2.31652	6.39505e-05
PLAU	2.31019	3.4456e-14
ULK1	2.30756	5.08154e-06
NUBPL	2.30441	1.93135e-05
ITGA6	2.2993	1.3633e-05
SPHK1	2.27561	1.38292e-05
ADRB1	2.26802	2.16639e-05
SORD	2.26459	8.98185e-05
RRM2	2.2511	3.81831e-13
LEAP2	2.24888	3.25735e-05
IFI44L	2.24886	7.01947e-70
FBXO2	2.24719	1.26207e-30
TRIT1	2.24249	3.98883e-06
GNB4	2.22589	2.84631e-08
ESCO2	2.22481	3.78878e-05
LMBR1	2.22217	3.73291e-09
MX1	2.21325	4.36715e-88
IFI6	2.20536	1.15916e-129
FBXO48	2.20468	1.65156e-05
FAM13A	2.2013	0.000205087
PRRG4	2.19313	4.18653e-06
N4BP3	2.18943	7.03804e-06
ZNF284	2.1859	3.4209e-05
RGPD5	2.18123	7.55837e-05
DNLZ	2.17119	0.000145184
ZNF273	2.16991	6.67129e-06
ZIK1	2.1658	3.20418e-05
RAPGEF6	2.1644	7.19586e-16
ANKRD9	2.15962	1.89943e-06
CREG1	2.15938	2.59099e-13
IGHGP	2.14609	1.44691e-08
KHDC1	2.14543	1.86826e-06
HMOX1	2.14466	7.6033e-15
SLC39A11	2.14328	3.8748e-05
LDB1	2.12502	9.10673e-06
CCDC71L	2.12104	1.3395e-09
CLK2	2.11467	1.25631e-05
TIMP2	2.11112	1.02802e-05
TMEM121	2.11045	3.96593e-10
CEP85	2.10875	0.000539253
PKMYT1	2.09852	1.18187e-05
ZNF347	2.08816	0.000105308
ZGRF1	2.08799	0.000153479
SAC3D1	2.08575	1.63587e-14
CCDC106	2.08304	7.18848e-05
PHF2	2.07535	2.92513e-05
CSF3R	2.06344	0.000716883
ZSWIM4	2.06227	0.000375739
SLC12A7	2.05997	0.000111951
PILRA	2.05635	0.000408715
DCLRE1B	2.05483	2.91337e-05
TRIM47	2.04339	6.0543e-07
ABCA1	2.02754	9.71363e-05
PCDH1	2.02674	0.000412757
OAS1	2.01889	3.77412e-55
ZNF250	2.01428	9.43764e-06
PIGN	2.00372	7.12289e-05
PLCE1	2.00286	0.000508448
TNIP3	1.9956	6.20972e-10
MNDA	1.99252	2.0077e-05
ZBTB34	1.99161	0.000762581
ENPP4	1.99064	2.23742e-09
AKAP11	1.96978	8.42849e-08
SUFU	1.96847	0.000591039
RGS17	1.96827	4.81792e-05
CAMK1	1.96665	1.13998e-15
HYAL2	1.94872	9.78371e-05
C11orf98	1.94695	0.00097729
KBTBD6	1.94691	0.00140219
RRAS	1.94369	9.3479e-08
ADGRL1	1.94279	0.000286032
CEP128	1.94209	0.000347426
PTPN23	1.93762	0.000169378
IGFBP6	1.93388	0.000835044
ZBTB32	1.9309	4.71646e-07
HOXB3	1.92986	0.000521937
LMO7	1.92833	0.000390643
SPAST	1.91991	2.20337e-07
TEP1	1.91498	0.000587388
SESTD1	1.91396	4.03117e-07
WNT7B	1.91252	0.000649398
HSPA2	1.91069	0.00399169
BCAR3	1.90748	0.000538709
UBTD2	1.90585	0.000638609
NCKIPSD	1.89985	0.00020899
NEK8	1.89858	9.28741e-05
BAG3	1.89466	0.00130045
HARBI1	1.88057	0.000580496
KIF11	1.87533	0.00065515
CXCL16	1.87125	0.000348091
MARK4	1.86687	9.68964e-07
NCAPH	1.86415	0.000201615
CCR1	1.86399	3.61784e-28
DCUN1D4	1.86305	1.15618e-06
C20orf96	1.86135	0.00137316
BCDIN3D	1.85906	2.97319e-08
IRGQ	1.83669	0.00130948
NEMP2	1.83585	1.80362e-06
TRGV10	1.83453	1.48143e-05
MAN1B1-AS1	1.83383	0.000364156
CASP10	1.83143	3.08293e-16
KRBA1	1.82784	0.00500396
SMIM1	1.82596	4.88306e-06
BCL2L2	1.82522	0.000799447
ATF5	1.82049	5.86309e-06
UBE2C	1.81869	1.36888e-11
GPR34	1.81782	2.32477e-21
BNC2	1.81506	1.81707e-06
GTF2A1	1.80781	1.92657e-08
TRERF1	1.80554	1.26919e-05
GK	1.80397	9.95615e-06
MTMR1	1.7992	2.155e-05
PEAK1	1.79253	6.70959e-06
BRMS1L	1.79045	0.000790283
WDHD1	1.78707	3.42458e-06
POLA1	1.78667	0.0021876
TMEM110	1.78603	0.000289954
OAS3	1.78516	6.51553e-21
CLCN6	1.78388	0.00186613
RFX3	1.77846	0.00227134
BTBD9	1.77472	0.0016479
POLG2	1.77197	1.56223e-08
MARCKS	1.77057	0.00331778
DMC1	1.7669	0.00486165
FLVCR1	1.76165	2.39552e-08
OTUB2	1.76093	0.00308633
KLF16	1.76048	0.000636591
PARP3	1.75924	1.02505e-05
FAR1	1.75826	2.55181e-11
CLN5	1.75242	3.67966e-07
DBN1	1.7511	1.83942e-16
USP18	1.74959	6.98232e-30
REEP2	1.74895	0.00052354
TTLL4	1.74745	0.0020755
PGM3	1.74574	0.000468277
SPATA7	1.7457	0.00662654
SNN	1.74523	0.00278473
USP51	1.7425	0.00162186
CMPK2	1.74031	1.06022e-25
CLOCK	1.73701	6.98815e-08
TDRKH	1.73442	0.00143979
JAG2	1.72255	0.000717257
GAS2L1	1.7225	0.0035828
MRM1	1.71817	0.0009855
S100A12	1.71463	9.84262e-06
FNDC4	1.71454	4.90392e-05
CD3EAP	1.71356	0.0013974
ZNF780B	1.71348	1.14305e-05
PHACTR1	1.70628	0.00277946
CACFD1	1.69881	0.00137809
MAMDC4	1.69511	0.00373012
MPND	1.6924	6.68244e-09
FAM213A	1.69214	0.000369601
PGBD4	1.69213	0.0032612
SPATS2L	1.69146	2.2202e-22
ZBTB45	1.69031	1.19858e-05
CMTR1	1.68851	1.09711e-07
AZIN2	1.68812	0.011705
DOK7	1.68118	0.00198718
MYOM2	1.68009	1.02765e-20
ZNF251	1.67393	0.00285633
SLC30A6	1.66939	1.16084e-05
ZNF891	1.65858	0.000747385
ARNTL2	1.65784	0.00301008
P3H4	1.65753	9.06864e-06
RALGPS2	1.65608	0.00450266
VANGL1	1.6557	0.00169486
PAIP2B	1.65545	0.00505507
ZNF554	1.64784	0.00383708
SSH1	1.636	5.39121e-12
MPRIP-AS1	1.63108	0.000920485
ESR2	1.6289	0.000670443
TFRC	1.62789	5.0432e-12
CDC34	1.62706	4.01901e-10
IFIT2	1.62629	8.36494e-17
S100A9	1.62282	4.96621e-47
CCL3L3	1.62205	8.02212e-48
IPO13	1.62086	0.000104526
MDP1	1.61458	3.871e-05
CSF1	1.61121	3.28122e-38
SCMH1	1.60818	8.87343e-05
TPTEP1	1.6025	5.29602e-05
MTMR3	1.60086	3.6136e-05
AZIN1-AS1	1.60035	0.00306898
PAGR1	1.5997	1.06565e-05
ZNF25	1.59857	9.7324e-05
ARIH1	1.59835	2.05016e-12
ZNF257	1.59334	0.0124573
ATP6V0A1	1.59323	0.0110832
ISG15	1.59197	3.60384e-97
F12	1.59191	0.00965919
EPC2	1.58838	5.45679e-07
MYO1E	1.58636	8.23603e-05
TRIM25	1.58327	2.32851e-10
SERPINH1	1.5824	0.000172247
DUSP3	1.58127	3.59246e-07
PVRL3	1.57961	4.27487e-05
C1orf106	1.5791	0.00472035
SAV1	1.57693	0.00856048
RNF122	1.57623	0.0236521
AURKB	1.57607	8.28918e-06
SLC14A1	1.57387	0.00570091
ALS2	1.57361	0.00405567
TMEM104	1.57276	0.00350659
MLF1	1.57017	4.18854e-08
DFFB	1.564	9.27187e-05
ZNF646	1.55942	0.004853
CD40	1.55534	3.32918e-05
HDAC6	1.55512	1.16242e-06
EIF2AK3	1.5463	0.00019485
CDR2	1.54568	1.37799e-05
ZNF674-AS1	1.54509	0.0079919
HDX	1.54302	0.0116746
EIF4ENIF1	1.54269	1.93873e-05
ZNF793-AS1	1.54102	0.0109081
ENO3	1.53778	0.00863635
QTRTD1	1.53769	4.32376e-05
HECTD3	1.53634	0.000118157
MAP3K14	1.53491	4.30718e-05
DAPL1	1.53427	0.000420232
CEP70	1.53395	0.00201395
DLG3	1.529	0.000442028
C5orf28	1.52818	1.26607e-09
RAC3	1.52662	0.0106013
TP53I3	1.52636	0.00646771
TMEM176A	1.52605	0.00888585
AMMECR1L	1.5205	0.00460193
MS4A6A	1.51972	7.19927e-05
YEATS2	1.51806	6.9342e-05
ATP8B3	1.51518	0.00721324
XYLT2	1.51422	0.000144112
P2RX5	1.51354	1.18249e-06
ACOX1	1.51123	2.26066e-06
CENPE	1.51072	0.00718077
CYTL1	1.51043	0.00738234
PDE6A	1.50296	0.0173541
