# Supplementary material for: Combined IL6 and CCR2 blockade potentiates antitumor activity of NK cells in HPV-negative head and neck cancer
Source: J Exp Clin Cancer Res. 2024 Mar 12;43:76. doi: 10.1186/s13046-024-03002-1 (PMC10929116; doi:10.1186/s13046-024-03002-1)
Supplement: Supplementary file 4 — Supplementary Material 4. [file 13046_2024_3002_MOESM4_ESM.xlsx]

## Sheet: GSE164690
names	logfc	pvals
XIST	28.7041	0
FCN1	27.5864	5.80449e-130
CD300E	25.504	1.80527e-48
NLRP3	25.315	2.62067e-48
MCEMP1	24.9701	5.35858e-34
LILRA5	24.9187	8.42744e-37
RETN	24.9038	1.38226e-33
PAGE2	24.8146	3.66076e-28
LILRB2	24.7537	3.87087e-36
PAEP	24.5776	2.17191e-20
CLEC4E	24.3873	7.15165e-26
MAGEA3	24.1014	2.96151e-22
CSAG1	23.9531	5.95992e-21
CHRM5	23.9177	5.12741e-21
VSTM1	23.7104	3.53534e-17
CD300LF	23.7071	2.15466e-17
CD300C	23.6432	2.18415e-18
CD300LB	23.5814	2.38378e-16
LILRB4	23.5158	1.32051e-17
ATP1B2	23.5017	6.03449e-15
CASP14	23.371	6.01893e-16
C3AR1	23.264	5.93615e-14
APOBR	23.161	1.4222e-13
FBXO39	23.1419	3.82616e-14
SALRNA2	22.9741	9.33768e-12
ZEB2-AS1	22.9672	8.48062e-12
RNASE2	22.9108	6.60216e-11
FCER1A	22.8837	9.69598e-10
RASGRP4	22.8148	2.77086e-11
TLR8	22.7495	9.99784e-10
NKX2-2	22.6968	5.71871e-11
LILRB1	22.6782	4.65153e-11
MAGEA4	22.6656	6.74187e-09
FCGR1B	22.6257	1.64514e-09
MEFV	22.5241	1.23475e-09
OLIG1	22.4392	4.49281e-08
HOXB5	22.314	8.87111e-08
MAGEA12	22.2398	4.47262e-09
HAMP	22.2259	8.4799e-05
IBSP	22.1894	4.32919e-05
CD163	22.1609	8.35817e-07
KCNA5	22.1379	2.18828e-06
CTAG2	22.0691	6.1846e-06
CCR2	22.0595	1.29003e-06
TUBB1	22.0474	0.00064255
C11orf21	22.0304	2.59326e-07
LILRA6	21.9454	1.54923e-06
LHX1	21.8905	1.90059e-06
NOS1	21.8652	3.1374e-06
SIGLEC15	21.8478	1.21156e-06
KCNK9	21.8325	1.36348e-06
UTF1	21.7879	7.1654e-07
SIGLEC9	21.7498	1.46933e-06
SLN	21.7316	0.000298117
P2RY13	21.7282	3.80576e-05
MYO7B	21.6371	3.29349e-05
ZP2	21.5629	1.82866e-05
C9orf170	21.5589	5.95574e-06
TMEM169	21.5587	2.77749e-05
KRTAP13-2	21.5403	0.000170611
FAM133A	21.4739	0.000127214
XIRP2	21.439	4.69846e-05
ALPP	21.4113	0.0020012
CT45A10	21.3954	4.4005e-06
ODAPH	21.3776	0.000306524
PTCRA	21.3599	0.00594652
SLC46A2	21.3595	5.45521e-05
CD1C	21.3323	4.69176e-06
CD244	21.3194	1.03545e-05
KRTAP21-2	21.3108	0.00232897
MAGEA11	21.2225	0.00016103
CCL15	21.2121	0.000138058
PPP1R17	21.1958	0.000230696
NFE2	21.1921	0.000572097
MYT1	21.1617	0.000155102
TRPC3	21.1446	4.48858e-05
FAM9C	21.1314	0.000277245
SLC2A7	21.1248	0.000103798
OTOGL	21.1237	0.000154469
ATP1A2	21.1054	0.000374527
FAM218A	21.0877	8.65856e-05
PRL	21.0537	0.00051343
C4B	21.0203	0.00123699
C6orf10	21.0048	0.000178002
SHBG	20.9882	0.00028776
JPH4	20.968	0.000429379
CD300LG	20.9609	0.00465941
RPS10-NUDT3	20.9313	0.000377122
OPN4	20.9214	0.000819546
SPRY4-AS1	20.9126	0.000127687
SMCO3	20.8788	0.000395499
NOG	20.8336	0.000577627
SIGLEC14	20.8246	0.00108697
FOLR2	20.8141	0.000744328
IGFBP7-AS1	20.8125	0.00177294
FCGR2B	20.7764	0.00133951
SLAMF1	20.75	0.00124639
PCDHGA9	20.7286	0.00162959
TDRD1	20.723	0.00160281
LRRC55	20.719	0.00123963
SIGLEC7	20.6782	0.000377054
ZSCAN4	20.6562	0.00181244
JAKMIP2	20.6504	0.000667325
ALPG	20.6487	0.0173538
SLC22A10	20.6195	0.00302806
C9orf129	20.6128	0.00180618
GP9	20.6047	0.0160012
VWA3B	20.5677	0.0041757
LGALS12	20.5627	0.00965462
NRIR	20.5521	0.00341918
FAM87B	20.5397	0.00182539
RGS7BP	20.5239	0.00199542
CPA5	20.5144	0.00218187
CRP	20.5099	0.00352037
STAC	20.5067	0.00137983
CXCR1	20.4738	0.00125097
SUN3	20.4719	0.00642933
TFEC	20.4716	0.00237641
LILRA4	20.4706	0.00221374
CBLN4	20.4586	0.00741881
BMP8A	20.4394	0.0024809
VSIG4	20.4277	0.0062305
CSMD3	20.4116	0.00618019
LCMT1-AS2	20.3807	0.00558993
MYL2	20.3774	0.0068145
GRM8	20.3772	0.0036355
ANGPT4	20.365	0.00974801
TUBA3E	20.3473	0.00682676
ISM1-AS1	20.3457	0.0065486
CNR2	20.3364	0.00289608
POU3F3	20.3199	0.00972987
RPH3A	20.3186	0.0143852
FAM25C	20.2907	0.0352204
IGLON5	20.28	0.00395802
CLEC1B	20.2616	0.0421038
TRIML2	20.2335	0.00550512
SIGLEC5	20.2247	0.00323924
TREML1	20.2147	0.0257027
C15orf54	20.1756	0.0163555
TESPA1	20.1513	0.00764108
ASMT	20.1488	0.00615561
RDH12	20.146	0.00371293
CXCR6	20.1447	0.0224086
FILNC1	20.1051	0.0106725
CELA1	20.0848	0.0253709
WT1	20.055	0.00307378
GDF6	20.0377	0.00304447
TULP2	20.0221	0.00880199
RXFP1	20.0152	0.00509489
OCLM	19.9978	0.0155458
2023-03-04	19.9962	0.00979376
SUCNR1	19.9949	0.0162608
VENTX	19.9745	0.00854963
HIPK4	19.9705	0.0204951
MRGPRX4	19.9554	0.00469896
DM1-AS	19.9483	0.0325459
ANO3	19.9408	0.0101999
C6	19.9292	0.0205108
GYPB	19.9257	0.0170879
OR5P2	19.9186	0.0158189
GABRA4	19.9104	0.0265907
GP5	19.9055	0.0290225
FSTL5	19.8947	0.00949124
CCIN	19.8909	0.00480794
ROPN1	19.8794	0.00597583
MMP24	19.8792	0.0168218
ARMCX3-AS1	19.8667	0.0153448
WIF1	19.8509	0.0289046
C6orf47-AS1	19.8493	0.0373827
PPY	19.8489	0.0102428
CCR4	19.8126	0.0169244
OLIG2	19.8077	0.0276402
SEMA3F-AS1	19.807	0.00873241
CASP5	19.8029	0.0215457
ZNF132	19.7911	0.015205
FFAR3	19.7695	0.0154712
MIXL1	19.7667	0.0392762
PLCZ1	19.7456	0.0168148
TNR	19.7452	0.0163949
CYP3A43	19.7441	0.0168887
RGPD4	19.7323	0.0164256
KRTAP7-1	19.7234	0.0314803
CCDC198	19.7171	0.0332793
UBE2E1-AS1	19.7088	0.0162424
GATA4	19.6985	0.0373874
SPATA48	19.6974	0.0158704
GFAP	19.69	0.0367625
HAPLN4	19.6894	0.0150313
BTLA	19.6802	0.00942605
APC2	19.6479	0.0202627
KCNJ3	19.6479	0.0310094
MAGEA9B	19.6378	0.0154239
SETSIP	19.6348	0.0310858
RTP5	19.6252	0.012248
CD209	19.6234	0.0146856
HRH4	19.6197	0.0267062
DCC	19.6162	0.0274531
PSG1	19.6095	0.0286245
KCNJ1	19.5902	0.0488229
TMEM150B	19.5895	0.0258452
GNA14-AS1	19.5872	0.0263651
FAM156B	19.5865	0.0285739
RGSL1	19.5771	0.0269995
BRINP2	19.5766	0.0255946
SLITRK3	19.5752	0.0260338
TTLL11-IT1	19.5618	0.0295935
TSPEAR-AS1	19.5595	0.0330742
ABCG4	19.5491	0.029157
SPATA8	19.549	0.0160436
FAM186B	19.5445	0.0256614
IGF2-AS	19.5425	0.0280483
SHANK2-AS3	19.5395	0.0471608
OBP2B	19.5388	0.0276966
ELN-AS1	19.5328	0.029561
DCSTAMP	19.5286	0.0487261
C11orf86	19.4944	0.0337862
OR3A2	19.4895	0.0280525
TNFSF13	19.4812	0.0312428
SMIM17	19.4736	0.0317587
PITRM1-AS1	19.4703	0.0270747
ZNF320	19.4696	0.0256591
GK3P	19.4546	0.0326399
PEX5L	19.452	0.031937
KIR3DL2	19.4452	0.0317268
IRGM	19.4402	0.0284626
ZBTB46-AS1	19.4338	0.0498236
VAT1L	19.4283	0.0268799
HCG9	19.421	0.0259516
TAS1R1	19.4165	0.026584
ACTA2-AS1	19.4157	0.0263233
GRIK5	19.4129	0.0498598
TMEM221	19.4127	0.0294426
ASIC2	19.404	0.0495752
LMNTD1	19.3877	0.0262881
CHST13	19.3642	0.026813
WASF3-AS1	19.3341	0.0254769
ZNF683	19.3039	0.0491584
FLT3	19.2924	0.0278717
SOAT2	19.2801	0.0274044
CCDC140	19.2704	0.0254537
TMEM238L	19.2589	0.022937
GACAT3	19.2583	0.0256539
PCDHA7	19.2547	0.0265632
PGA5	19.2524	0.0262738
PCDHB8	19.2518	0.0287697
HTR1B	19.2516	0.0463393
SAGE1	19.2245	0.0291768
PRR33	19.2165	0.0483431
GALNT9	19.2083	0.0470891
RPL10L	19.2012	0.0313047
C17orf77	19.1852	0.047637
LIMS3	19.1763	0.0491779
RTL3	19.1746	0.0474414
SPDYE1	19.1552	0.047455
MKX-AS1	19.1346	0.0493211
KCNMB2	19.1014	0.0480645
GRTP1-AS1	19.0808	0.0464423
VCX	19.074	0.0262268
UPK1A	19.0502	0.028851
NPAS4	19.0289	0.0486526
PGC	18.9241	0.0469537
NR5A1	18.881	0.0494267
RNASE3	18.8212	0.046834
MROH9	18.7545	0.0466872
RPL36A-HNRNPH2	18.7479	0.049227
KLK5	8.4824	1.31017e-54
LY86	7.64595	4.42838e-46
CSF3R	7.41673	2.4124e-66
MPEG1	7.04058	4.3932e-40
LRRC25	6.96539	3.08252e-45
PIK3R5	6.72376	1.80127e-32
LST1	6.52711	1.3271e-143
LILRA1	6.46386	6.72254e-20
CD33	6.25631	3.49751e-22
SPI1	6.18209	1.03805e-104
HIGD1B	6.13765	2.05965e-50
AVPR1A	6.10769	6.88891e-24
EBF2	6.10359	2.21292e-17
ITGAX	5.99349	2.78832e-54
GUCA1A	5.85977	1.1603e-16
CD4	5.64956	4.56436e-33
RHEX	5.59136	9.72201e-14
SPINK6	5.5796	9.56486e-36
P2RX1	5.54307	2.59184e-20
FCER1G	5.48687	1.02921e-143
FCAR	5.48287	3.80431e-14
ADAP2	5.45714	3.07471e-34
TYROBP	5.45171	2.24996e-156
MOCS1	5.41175	3.46624e-49
SLA	5.40797	5.36394e-58
FPR1	5.39684	1.68999e-44
SIRPB1	5.33188	3.37653e-09
SLCO1C1	5.28813	1.35361e-13
MYO1G	5.27942	4.72371e-69
KRT75	5.26829	9.23394e-21
SLC38A11	5.23359	3.51332e-27
MS4A6A	5.19924	1.45777e-52
ENPEP	5.1647	1.64867e-54
FCGR3A	5.07211	3.94536e-25
FGF5	5.04297	4.16241e-11
DCLK3	5.02489	2.24811e-09
CDH6	4.98355	2.43656e-44
CYBB	4.96215	2.60628e-39
FAM25G	4.93927	2.94877e-06
GPBAR1	4.93457	3.87423e-09
C5AR1	4.93284	9.92939e-54
SNX20	4.89121	2.46787e-16
AIF1	4.8855	4.35329e-120
LAIR2	4.86058	4.08978e-08
TSPAN32	4.84553	2.75304e-09
FCGR1A	4.7991	1.64105e-20
KHDC1L	4.7888	4.43683e-16
RGS18	4.7503	2.95742e-12
S100Z	4.72903	4.93295e-07
CCDC151	4.71663	1.73614e-37
TNN	4.71116	1.57232e-07
CYSLTR2	4.70497	8.21899e-09
CAMK2A	4.66037	3.03746e-12
PI15	4.63928	2.5878e-33
TDO2	4.62561	3.78595e-97
ACRBP	4.61891	5.00199e-05
EVI2B	4.59684	1.50498e-107
MS4A7	4.56455	1.88292e-39
AQP9	4.54785	6.14727e-23
PDE1B	4.54624	1.7264e-06
EVI2A	4.54113	1.25044e-84
EREG	4.50018	1.18559e-58
CLEC12A	4.48075	4.0456e-24
GPR65	4.47107	2.06365e-41
IL10RA	4.46927	1.8488e-49
CCR1	4.44798	1.00614e-48
CSF1R	4.43209	3.55947e-11
AMPH	4.42465	4.96141e-12
IL17B	4.42227	2.93552e-07
CD86	4.41528	3.37674e-44
CXCL5	4.38113	1.00077e-46
HOXD10	4.37981	1.66065e-43
CLEC5A	4.37515	6.17511e-09
LINGO1	4.37232	2.44354e-13
OBP2A	4.3563	8.33649e-06
NCKAP1L	4.34293	3.57569e-28
MYLK2	4.30658	2.6113e-19
MYOM3	4.2877	1.68156e-07
COX4I2	4.26663	3.30149e-57
SAMSN1	4.24974	4.81636e-83
LILRA2	4.24449	1.17266e-27
FREM3	4.23917	1.48571e-06
LIPN	4.23167	0.00111472
CATSPER1	4.21361	1.49094e-21
VIM	4.19704	0
CASS4	4.19419	2.38206e-05
WFDC12	4.14659	0.000356073
SIGLEC10	4.11706	1.71314e-10
MPIG6B	4.1145	0.00624979
TBC1D3D	4.08537	2.79892e-06
PRKCB	4.07961	1.75689e-19
SCN4B	4.07921	1.98103e-07
CFP	4.07453	3.47472e-69
PTGDR	4.06273	1.03257e-20
PARVG	4.05253	6.83293e-18
JAML	4.04369	4.67749e-26
MME	4.04298	3.07377e-123
MNDA	4.04173	2.52935e-31
ZP1	4.03187	1.09434e-09
HLA-G	4.0299	3.80722e-15
OR51E1	4.01008	6.65517e-11
FPR2	4.00612	2.49805e-06
TRPC6	4.00586	2.19498e-41
EFNB3	4.0051	1.94308e-10
TAGLN3	4.0001	1.02373e-05
GPR84	3.99964	2.30696e-08
GPR183	3.9975	1.29149e-86
PDE1C	3.99432	1.89496e-05
SLC25A34-AS1	3.97936	6.41008e-06
TRG-AS1	3.97085	1.59928e-12
COL4A6	3.96422	8.1953e-10
C1orf162	3.96323	2.13025e-58
CYP46A1	3.95107	2.16212e-50
CYTIP	3.92386	3.13706e-59
CLEC10A	3.91425	1.48302e-17
SMOC2	3.87886	2.13958e-55
CEACAM21	3.87103	1.01356e-23
PLA2G7	3.83799	0.000111077
TMEM170B	3.82529	2.30997e-35
DOK2	3.81317	5.15753e-17
WAS	3.79441	6.34595e-31
P2RY10	3.79189	0.000186704
MATN3	3.78577	2.06066e-98
PIK3AP1	3.77597	6.03576e-27
SPN	3.77218	2.84642e-20
WFDC1	3.77173	1.5648e-40
PRPH2	3.76589	8.78439e-05
LDLRAD2	3.76157	0.000188915
RCSD1	3.76029	1.07126e-140
LCP2	3.75461	1.45552e-48
FIBCD1	3.72702	5.79036e-17
FRMD5	3.72558	3.22806e-05
ST8SIA2	3.71736	8.98745e-08
SFTA1P	3.71356	5.95047e-11
SLC11A1	3.71066	2.61002e-60
JPH2	3.70874	0.000350546
IGFL2	3.70076	2.39593e-41
LGALS2	3.69072	9.13627e-27
LY6H	3.6842	1.02346e-07
NTRK1	3.67964	8.71358e-06
CXCL9	3.67167	2.07997e-65
KCNK17	3.66953	5.64096e-12
PMCH	3.66614	1.3645e-16
CTCFL	3.66602	7.74398e-05
ANKRD1	3.66538	1.61597e-10
HAVCR2	3.64188	1.16208e-30
CD48	3.63479	1.90678e-78
AGTR1	3.62208	8.24113e-11
MYO1F	3.62206	3.44716e-61
GTSF1	3.61627	6.69236e-06
DOCK2	3.6025	5.23416e-19
PADI4	3.58601	0.000123911
C5orf46	3.5804	5.05542e-31
KCNF1	3.56872	3.28942e-08
TEX29	3.56234	1.08635e-18
PPP1R14A	3.53288	6.54955e-59
KANK4	3.53248	9.02851e-05
ZCCHC18	3.52208	2.24501e-15
CD1D	3.51219	2.35379e-09
LDB3	3.50876	7.97992e-09
AK5	3.49655	3.80248e-14
PCDHGA12	3.48121	8.66403e-08
GAPT	3.46787	0.000468525
TBX2-AS1	3.46656	3.82323e-31
ITGB1-DT	3.44993	0.00227301
TREM1	3.44989	1.69498e-92
PTH1R	3.44516	9.538e-09
KCNE4	3.43708	1.64752e-78
DAAM2	3.43474	4.1756e-33
TNFRSF8	3.43313	2.67098e-06
BCAT1	3.42773	2.49166e-106
CDA	3.42221	1.52603e-103
RNASE6	3.42062	2.00496e-27
HOXD11	3.41508	2.08406e-26
ZSWIM2	3.41441	0.000260923
SCG5	3.41335	5.56108e-79
CRTAM	3.41329	0.000764014
GPR132	3.40049	1.58352e-14
BLK	3.39112	0.0032473
BTK	3.38571	5.42418e-11
CLEC4A	3.38335	5.57916e-35
PF4	3.37236	2.82128e-05
HCST	3.36185	3.98011e-89
FAM78A	3.35986	1.25886e-13
SENCR	3.35653	6.00834e-43
PIK3CG	3.35027	6.06703e-21
C19orf38	3.34921	4.52235e-44
SLC6A17	3.33844	1.8006e-06
SPARC	3.33659	0
COL11A1	3.33484	3.45432e-49
HK3	3.33349	0.000357078
HRC	3.32798	4.75931e-11
XIRP1	3.32529	3.11589e-07
MIR181A1HG	3.31897	5.27565e-70
CACNA1G	3.31659	9.20367e-08
SASH3	3.30968	1.39028e-21
APLN	3.30782	3.73865e-30
C16orf54	3.29961	2.91296e-16
CEACAM3	3.29316	0.00590839
CBLN1	3.28949	0.00719404
MFAP3L	3.28309	1.30738e-38
PLCXD3	3.2801	0.000259887
PYGM	3.27433	1.16767e-05
PHOSPHO1	3.27109	0.00344098
FRY-AS1	3.26659	1.14742e-10
CALHM5	3.26372	2.27747e-23
HBZ	3.26234	9.70447e-06
IL24	3.26062	3.47319e-131
RDH8	3.25615	1.13504e-05
MYO7A	3.25385	3.72841e-07
RASGRP2	3.24745	4.66239e-57
ABCA4	3.24266	7.19935e-50
ADGRE2	3.23922	1.74361e-54
CNR1	3.23789	1.09739e-05
KCNN2	3.23294	6.54419e-31
ANPEP	3.22689	2.8707e-158
FN1	3.21942	0
ZFP92	3.20787	5.95155e-07
2023-03-01	3.20353	2.43926e-15
ZNF69	3.19986	1.17576e-13
MYOCD	3.19339	0.00335286
SMPX	3.19225	0.0090608
SEMA3A	3.1911	2.27449e-166
NNMT	3.19008	0
ACTG2	3.19005	2.35048e-13
OSM	3.18916	5.74221e-21
PDE6G	3.18487	3.71063e-23
ITGA7	3.17851	1.46819e-27
PPP1R16B	3.17637	1.08995e-35
ADAMTS4	3.16855	6.40459e-124
GRIA3	3.16506	4.62344e-22
ZEB2	3.16458	2.00711e-206
ACTC1	3.16339	0.00704979
ACTN2	3.1605	0.00188669
OSCAR	3.15476	9.34283e-10
SLC4A1	3.15208	0.00184141
PTPRC	3.14211	2.4297e-53
PCDH10	3.14168	1.59809e-05
ADRA1D	3.14036	0.00301891
CD53	3.14003	1.15499e-38
RASGRF1	3.13821	2.85606e-15
LRRN2	3.13512	3.9905e-13
GJC1	3.13301	1.57305e-58
TNFSF8	3.13099	6.72991e-06
LAMP5	3.1253	1.36282e-36
COL4A1	3.12189	0
FIGNL2	3.11978	3.35189e-07
ADAMTS6	3.11922	2.09137e-137
SCIMP	3.11613	9.43074e-12
SMIM6	3.11526	8.27825e-05
CD84	3.1091	7.95217e-11
PLN	3.10784	4.45606e-21
AKAP2	3.1066	2.7481e-16
CD300A	3.10362	2.27181e-19
CCDC102B	3.09647	2.30006e-72
HS3ST2	3.09599	0.0074663
LAMA4	3.09401	0
ASPRV1	3.089	3.4026e-07
MAB21L2	3.08749	6.82512e-07
P2RY14	3.08634	1.16077e-06
CCL21	3.08583	0
OLR1	3.08384	2.79135e-32
EGFL6	3.08302	8.6418e-110
NRG3	3.07608	0.00163613
PPBP	3.06649	5.67164e-08
SLC16A6	3.0659	5.45272e-33
HLA-C	3.06121	0
SYN1	3.06066	3.62845e-21
GPRIN3	3.05697	8.18381e-28
IGSF6	3.05038	5.11833e-13
NOX4	3.04924	3.27422e-138
IL31RA	3.04721	0.000444567
LYZ	3.04292	1.15078e-111
WISP3	3.04218	3.61476e-11
ARHGAP15	3.03904	3.36736e-29
CSPG4	3.03727	4.82714e-38
MYCT1	3.0317	8.77904e-283
ZNF835	3.02335	0.00328619
CASC15	3.02204	5.13453e-200
ASGR2	3.01651	2.38837e-07
GDF10	3.01393	2.45069e-85
MSMP	3.01039	1.51655e-83
PTPN7	3.00482	2.31214e-14
SPTB	3.00441	0.00434937
GRAPL	3.00379	7.1121e-16
ZNF730	3.00096	0.00329044
FAM162B	3.00081	1.22677e-70
SAG	2.99517	0.000218952
TCF4-AS2	2.99192	0.00461231
SOX11	2.98676	1.61641e-29
CD226	2.98299	2.06109e-07
COL5A3	2.98293	4.08309e-91
TOX	2.98035	4.05138e-12
GLDC	2.9799	4.56997e-17
MS4A4A	2.97934	5.77502e-07
HOXD9	2.97888	1.20464e-138
PCDHB5	2.97881	2.42288e-07
ODF3L2	2.97087	4.03133e-05
CRX	2.96603	2.20678e-09
CACNA1H	2.96575	2.4418e-07
SGIP1	2.96045	3.12219e-245
SAMD14	2.95964	1.04835e-31
PRSS53	2.95963	0.00922297
CCDC152	2.95665	6.16334e-13
GPSM3	2.95358	2.45711e-176
NFIA-AS2	2.94848	1.50686e-70
CXCL11	2.94805	2.60741e-78
GPR35	2.94691	2.09761e-12
ADGRG3	2.94155	2.0233e-91
LRRC38	2.93988	9.46249e-11
CLC	2.93675	0.00623409
MRVI1	2.93546	2.50338e-26
S1PR4	2.93502	1.62541e-18
CXorf36	2.93441	3.00771e-279
SLC18A2	2.93392	0.00416632
KCNJ8	2.93095	4.76508e-35
TBXAS1	2.92694	1.17253e-24
VN1R1	2.92582	0.00353917
OPRD1	2.92277	0.0137516
SLC38A5	2.92228	4.65319e-74
TMEM255B	2.92161	5.71712e-285
SLC5A4	2.9212	0.0103743
ZNF366	2.9194	4.14655e-08
TRPC4	2.91837	2.41819e-06
COL5A2	2.91619	0
ANGPT2	2.91594	1.08599e-302
POU2F2	2.91425	6.88522e-61
CD52	2.90716	1.40635e-98
PRKCQ	2.90664	1.26388e-07
LAPTM5	2.90213	2.24296e-256
FBLN7	2.89486	1.93681e-80
SLAMF8	2.89402	1.09069e-26
SPOCD1	2.89333	1.52757e-34
MMP13	2.89284	3.26327e-53
STARD4-AS1	2.88282	5.41904e-104
WNT7A	2.88175	3.70215e-16
ACSM2B	2.8805	0.000917025
IL12RB1	2.87945	1.10491e-11
INHBA	2.87786	2.66498e-248
ADGRB3	2.87523	0.00136693
GFRA2	2.87419	0.00985393
CCDC141	2.86991	8.802e-12
GPR4	2.8686	3.08696e-58
ZNF469	2.86787	4.65438e-41
AOAH	2.86773	2.78961e-15
GMFG	2.86576	0
PDGFB	2.86414	8.13894e-88
GRAP	2.86332	1.83082e-118
ADGRE3	2.86232	0.0033514
CACNA2D4	2.85657	1.48444e-17
CCL3	2.84786	3.5071e-39
COL24A1	2.84713	6.03525e-11
GRP	2.8422	1.18335e-11
PHACTR1	2.84014	4.11875e-92
FRZB	2.83859	2.99525e-52
HCCAT5	2.83854	0.00539684
TBX2	2.8365	3.56639e-38
SRGN	2.83581	3.79284e-196
ITGA1	2.83387	9.04924e-194
ARSI	2.83049	2.52581e-60
CDSN	2.83039	0.000259356
LRCOL1	2.82884	8.67667e-46
HCLS1	2.8287	1.20376e-113
CSF2	2.82865	1.06093e-48
SDC3	2.82793	3.09815e-74
NID1	2.82748	2.39292e-251
ST8SIA4	2.82651	3.13821e-54
PRX	2.82445	4.55409e-06
GLT1D1	2.82147	0.000691689
ALOX5AP	2.82108	2.90546e-45
MOGAT1	2.81886	0.0192655
F2RL3	2.81874	8.88643e-111
ZNF439	2.81768	1.48548e-23
MRC1	2.81201	7.51017e-91
C8orf48	2.80881	1.79351e-06
RGPD2	2.80286	0.00865617
FAM124B	2.80267	1.87103e-16
UNC5A	2.79535	5.63226e-13
CRYBB1	2.79294	0.000170398
ADA2	2.78957	7.79174e-33
CHN1	2.78952	7.5159e-186
RNASEK-C17orf49	2.78846	0.00039807
ZNF154	2.78529	2.17734e-10
IGFBP7	2.7835	0
HLA-DOA	2.78149	3.03563e-18
SLC9A5	2.78046	0.000231847
SDS	2.77733	0.00164193
PLPPR4	2.7767	5.36132e-19
PCDH12	2.77025	3.57828e-83
PNLIPRP3	2.77017	0.00803687
ACSM2A	2.76558	0.00917695
EDNRA	2.76424	6.83273e-90
SELPLG	2.7608	2.01319e-09
ATP6V0D2	2.7596	0.0126677
ELFN2	2.7593	0.0407321
PF4V1	2.75872	0.048986
KLRC2	2.75809	0.0254388
SMIM25	2.75752	7.74596e-33
LRRC4B	2.75619	1.10112e-08
OTOA	2.75335	0.0129806
CCL3L1	2.75298	1.90362e-11
RIN3	2.75189	1.79588e-78
ART3	2.75143	5.0298e-08
NID2	2.75051	1.31124e-76
LAT2	2.75044	6.71311e-16
SLC2A3	2.74846	5.09208e-294
HAPLN1	2.74573	8.10592e-12
ACAN	2.7441	2.06398e-06
GPR173	2.74202	1.58917e-10
GRID1	2.74048	4.79682e-09
FOLR3	2.73883	2.79009e-07
KRBOX1	2.73746	8.15539e-18
TMEM100	2.73669	3.37142e-75
ANKRD53	2.73647	6.61578e-05
DYSF	2.73362	3.12666e-169
NGF	2.73076	4.13683e-14
PCDH17	2.72957	2.33845e-159
CD163L1	2.72811	2.36301e-46
SLC13A5	2.72549	0.0156296
ELFN1	2.72423	2.33777e-17
NME8	2.71348	0.00837961
HAR1B	2.71216	0.0130577
MMP1	2.71102	8.86089e-212
KIF19	2.71088	1.92279e-13
PIEZO2	2.70893	1.15597e-105
UBQLNL	2.70781	0.0244467
BRSK2	2.7066	0.0351974
KLK8	2.70646	2.21154e-27
BMS1P14	2.70544	2.6253e-10
KLK7	2.70295	1.7917e-08
ADCY1	2.70164	2.50558e-07
RYR2	2.69745	2.4202e-12
TIMP1	2.69657	0
FERMT3	2.69618	7.01168e-31
PALM2	2.69568	1.32639e-17
2023-09-04	2.69324	1.17639e-66
LRRC32	2.69136	5.25572e-132
TRIM46	2.69031	1.01557e-06
LCN1	2.69001	3.25214e-06
DDO	2.68992	1.27141e-05
EVA1A	2.68943	6.89112e-148
GLIS1	2.68911	1.48707e-21
ACKR2	2.68831	5.99286e-63
KCNE5	2.68807	0.0155002
ZMAT4	2.68594	0.00428716
IL10	2.68192	6.1452e-17
MCF2L2	2.68161	4.3001e-13
CR1	2.67946	1.42762e-05
PXDN	2.67792	6.59577e-281
GALR1	2.67721	0.0153894
KLK6	2.67699	2.5808e-11
SOX5	2.67484	8.93767e-16
RNF112	2.6707	2.57112e-05
MPO	2.66918	0.0355077
PDGFRB	2.66626	2.88708e-175
COL4A2	2.66601	0
CELF5	2.66363	0.0280724
CORO2B	2.66276	0.000704256
FHL5	2.66057	7.41972e-08
DLX1	2.65922	9.35292e-12
SCN3B	2.65787	3.47208e-67
TIE1	2.65597	8.46189e-278
NR1I3	2.654	2.83478e-06
SLC6A7	2.65048	0.00159006
VCAN	2.64591	7.68052e-214
PRSS23	2.64499	0
KCNMB1	2.64001	1.90231e-27
SPATA42	2.6398	0.0138537
BIN2	2.6381	3.9939e-17
ZNF788P	2.63456	7.61064e-09
SH2D3C	2.63454	3.19741e-122
TNFRSF4	2.63322	6.45942e-150
GNG11	2.62872	0
RFX8	2.61985	6.07564e-10
GBP5	2.61977	2.211e-73
TEX41	2.61489	3.91518e-17
NLRC3	2.61377	5.03522e-06
ANXA13	2.61185	0.000183447
GPR162	2.61093	3.46848e-07
STAB1	2.60903	1.13001e-146
EGFL7	2.60676	0
CYFIP2	2.60449	1.38157e-18
MIR3945HG	2.60209	4.43981e-05
MAGED4B	2.6004	0.00881197
TBX1	2.59978	2.12063e-152
NPTX2	2.59782	1.5454e-21
CMTM5	2.59614	0.0121489
GAB2	2.59319	2.97961e-31
SPRED3	2.59098	4.78116e-11
SH3RF3	2.58773	6.20857e-41
MIR646HG	2.58661	0.0123175
HLA-DRB5	2.58282	6.45875e-102
GIMAP4	2.58196	2.08907e-239
C8orf89	2.58099	3.18755e-05
FYN	2.58096	5.29393e-168
APCDD1	2.57981	1.1994e-170
ITGA4	2.57871	1.74678e-12
BMP5	2.57869	0.0179151
ADGRF5	2.57772	9.86108e-105
CALD1	2.57768	0
FLT4	2.5776	1.69961e-132
NLRC4	2.57569	0.0290135
SMAD9	2.57555	1.66264e-66
PTPRE	2.57166	0
CETP	2.57076	6.0408e-35
HTR1F	2.56904	1.1908e-05
TMEM74B	2.56705	1.1417e-28
HOXC13-AS	2.56704	0.00155705
POSTN	2.56368	8.84262e-171
LAIR1	2.56352	1.04598e-19
COL1A1	2.56099	2.49333e-275
RSPO4	2.5604	0.0180765
ARHGEF17	2.56008	3.13571e-44
JCAD	2.55829	6.08648e-79
GUCY1A2	2.55642	2.4451e-29
LGALS1	2.5552	0
TRPV2	2.55506	4.45607e-44
PHACTR3	2.55458	9.12761e-10
KNDC1	2.55455	0.00896361
PTPRN2	2.55195	6.94975e-90
PCDHGB6	2.54996	1.16839e-08
PIANP	2.54991	0.00860274
KIF21B	2.54961	3.06288e-11
KCND2	2.54415	7.97347e-06
ACTA2	2.54294	2.25281e-83
ITGA9	2.54089	1.79442e-82
CD1E	2.54066	0.024452
FGR	2.5388	4.63891e-32
MAN1A1	2.53592	4.45723e-228
GLIPR1	2.53374	2.2164e-157
NPIPB13	2.53283	2.24392e-05
CRISPLD2	2.52756	9.0916e-148
MEF2C	2.52533	4.88541e-242
HECW2	2.52475	2.36244e-78
IFITM2	2.52368	0
COL1A2	2.52188	1.71108e-268
OR11G2	2.52035	7.07064e-06
CD37	2.51841	1.50666e-72
C1QB	2.51797	1.52236e-06
ADAMTS5	2.51538	1.56588e-33
MGAT5B	2.51363	0.000138967
PDE7B	2.50996	9.76569e-58
TAS2R30	2.50885	0.0453298
SIRPA	2.50621	3.49117e-123
SLC7A7	2.50448	5.21976e-74
STMN2	2.50239	0.013188
ADAMTS12	2.50101	1.84083e-71
MYL9	2.49825	5.82353e-274
GIMAP7	2.49524	1.39488e-209
PPT2-EGFL8	2.49186	0.0420008
SFMBT2	2.48984	1.01544e-22
PEAR1	2.48897	6.36978e-69
LUM	2.48697	3.39551e-249
S1PR1	2.48631	1.17426e-138
ELMOD1	2.48243	0.00803403
ZNF549	2.47612	5.01783e-09
DCLK2	2.47475	1.08331e-17
BOK-AS1	2.47472	0.00344332
ARHGAP6	2.47354	3.30261e-24
TAGLN	2.47169	2.06258e-152
PILRA	2.47107	2.51172e-28
RFLNA	2.47044	8.27605e-06
KCNIP1	2.46733	2.91724e-18
KLHL14	2.46633	2.78216e-09
MMRN1	2.46577	1.44064e-212
SNCB	2.4657	0.00706304
BGN	2.46556	0
ADCY4	2.46388	1.10907e-146
PCDHGA5	2.46382	0.000251291
CALCRL	2.46165	8.26671e-241
RET	2.46099	1.47415e-09
ST6GALNAC3	2.46018	2.88418e-38
PLEKHO1	2.4579	1.91089e-196
TAL1	2.45732	9.50058e-33
CARMN	2.45615	1.14335e-36
TLR4	2.45358	8.39747e-39
RNF175	2.45342	9.24717e-16
DDR2	2.45138	1.36208e-113
MYLK	2.45026	3.20585e-108
SERPING1	2.44953	0
HLA-DOB	2.44907	5.88608e-08
NOVA2	2.44803	7.90789e-51
DTX1	2.44626	2.16747e-27
RNASEH2B-AS1	2.44469	0.00197044
VIPR1-AS1	2.44402	0.0355885
LRRN3	2.44383	2.39973e-12
MCHR1	2.44041	2.26362e-06
ADGRL4	2.43813	2.06141e-184
PTGER2	2.43652	2.14652e-20
HLA-A	2.4347	0
RHOH	2.43431	9.26317e-10
SH3RF3-AS1	2.43389	2.13796e-09
ENG	2.43161	0
CACNA1C-AS2	2.4298	0.0395139
BATF3	2.42898	1.95351e-51
CLDN5	2.42774	1.18917e-281
HOGA1	2.42694	0.0332934
FXYD5	2.42605	0
C2orf73	2.425	0.0374248
CACNG8	2.42486	0.000553641
IFNE	2.42313	6.10956e-08
DOK3	2.41973	1.54302e-12
HLA-DPA1	2.41937	2.99639e-273
LY96	2.41637	0
TSPAN18	2.4125	1.9423e-57
COTL1	2.41172	0
DCN	2.41122	6.90052e-243
TECTA	2.40912	0.00399553
ADAMTS7	2.40901	3.22657e-42
ACTN1	2.40757	0
CD93	2.40584	2.36128e-163
TM4SF18	2.40578	6.51099e-165
MMP10	2.40576	6.6373e-85
FILIP1L	2.40529	4.11471e-174
TNFAIP6	2.40243	4.27966e-175
IQSEC3	2.40242	0.000350582
MMP3	2.40116	7.17693e-103
S100A4	2.39998	0
RHOJ	2.39613	5.43193e-152
CCL7	2.39458	6.95933e-16
IMPG2	2.39373	0.00410057
ABCC9	2.39313	2.66834e-23
SCN3A	2.39289	2.40908e-33
ARHGAP29	2.39259	0
NOD2	2.3908	3.57871e-15
LFNG	2.38725	1.05493e-27
ARMC4	2.38671	0.0487947
CCND2	2.38414	3.65649e-106
CLEC14A	2.38347	8.86146e-227
CABP1	2.38285	4.12338e-08
EMILIN1	2.37918	9.09938e-205
NCF2	2.37829	1.43169e-33
AMIGO2	2.37574	2.05846e-39
VIP	2.3749	7.64618e-07
KLHL4	2.37315	1.09467e-26
RGS5	2.37128	5.29141e-55
AXIN2	2.36653	3.91821e-27
FAM225B	2.36635	0.0191964
ADAMTS15	2.36455	3.22008e-08
SHC4	2.36449	0.000134973
HTR7	2.36384	5.57319e-06
IGF1	2.36369	1.214e-129
CC2D2B	2.36229	6.05555e-08
SULT1C2	2.36141	0.000216199
SOX18	2.36049	9.60315e-185
DPEP2	2.35966	4.93541e-13
ECEL1	2.35855	2.2604e-06
GIMAP5	2.35853	9.35337e-17
APLNR	2.35786	9.87945e-54
GIMAP1	2.357	5.29539e-113
HLA-B	2.35674	0
RGL3	2.3534	1.14046e-10
PREX1	2.35319	2.42676e-33
GPR1	2.3522	6.73187e-26
NT5E	2.35151	8.80177e-124
STAT4	2.35137	2.14685e-09
EPHX4	2.3508	1.2089e-33
ADRA2A	2.35057	4.93484e-18
PRKG1	2.35054	2.84622e-105
CSGALNACT1	2.34888	3.15709e-150
OLFML2A	2.34764	4.68729e-142
GIMAP6	2.34641	1.17784e-83
RGS13	2.34548	0.00477121
GYPE	2.34507	0.0385687
PLD4	2.34423	8.29803e-05
APBA2	2.34417	1.1999e-69
KDM4D	2.34415	0.000241355
FLI1	2.34067	6.38483e-137
DMXL2	2.34007	4.24077e-33
TMSB15B-AS1	2.34003	0.00104126
CCDC188	2.33941	1.00624e-06
GBGT1	2.33721	3.16806e-18
DPEP1	2.33517	0.00908808
SPRY1	2.33243	0
CDHR1	2.33066	0.000178042
STARD8	2.33062	5.4453e-22
ITGA5	2.32839	1.52075e-274
RASSF2	2.3275	1.3237e-23
RELN	2.32671	7.13392e-85
ARHGAP9	2.32486	9.72786e-10
A2M	2.32415	3.00626e-284
LEF1	2.32371	2.20407e-95
STC1	2.32351	5.95181e-113
DPF3	2.32325	0.000465543
GDF3	2.32031	1.05194e-05
PCDH18	2.32019	4.68597e-30
GNMT	2.31982	8.5979e-05
GRAMD1B	2.31834	4.60231e-12
TRPM8	2.31824	0.0307906
ADAMTS2	2.31376	7.18646e-100
ZIK1	2.31192	3.37162e-08
KDR	2.31188	3.26107e-87
RASA3	2.31014	7.73922e-51
ITGAL	2.31014	1.81754e-05
KBTBD11	2.30825	3.83514e-46
PLA2G5	2.30624	1.8893e-05
HOXD8	2.30602	2.77743e-124
HRCT1	2.30516	3.24752e-19
HAR1A	2.30515	0.00366328
BTN3A2	2.30302	1.10147e-136
CMTM2	2.30271	0.00719883
HOXB6	2.30055	3.70676e-06
SV2A	2.30042	1.28646e-17
SERPINH1	2.30021	0
WDR86	2.30007	1.7982e-23
ASGR1	2.29954	3.94146e-79
CLEC4D	2.29936	0.0125588
DDX43	2.29554	1.64066e-06
NRGN	2.29551	8.92284e-41
LRRC36	2.29539	0.00133457
GIMAP8	2.29527	9.49697e-66
SCN2B	2.29437	0.0419028
SLC24A1	2.2941	1.60943e-74
COL6A3	2.29361	1.08076e-199
EPHA3	2.2934	2.56284e-10
CD180	2.28979	0.0147138
ERMN	2.28906	0.000161069
SLC46A3	2.28851	1.04081e-22
FERMT2	2.28758	4.13626e-156
CCM2L	2.28755	1.47924e-24
FAM78B	2.28698	3.08691e-06
FAM49A	2.28298	1.38545e-51
PCDHGA11	2.27981	0.00136143
FILIP1	2.2796	5.38202e-88
AEBP1	2.27617	3.71423e-285
LPAR4	2.27611	1.04141e-09
NKD1	2.27501	1.23475e-24
SLC30A3	2.27368	0.000604531
PROX1	2.27251	2.15572e-133
THSD7A	2.26802	4.4432e-41
EBF1	2.26755	3.43018e-132
RNF144A	2.26753	2.00344e-65
SLC26A10	2.26483	0.00124156
LAYN	2.26374	3.04184e-193
DENND2A	2.26259	1.23806e-35
ECSCR	2.26121	1.82919e-298
C4orf48	2.25936	0
EPSTI1	2.25918	1.21961e-238
SPRR2G	2.25635	3.67843e-06
ZC4H2	2.25532	1.09161e-13
GSC	2.25353	7.43129e-20
PECAM1	2.25134	3.73183e-270
PLIN2	2.2507	4.50039e-181
ADGRA2	2.25033	1.52054e-73
TMEM158	2.24948	3.90786e-54
GRIK1	2.24913	3.86088e-07
TREM2	2.24909	3.32534e-06
DUSP26	2.24865	0.0272614
DNAJC12	2.24814	3.25664e-38
IL7R	2.24774	1.6602e-39
KBTBD8	2.24734	1.01419e-09
TNFSF13B	2.24711	2.08096e-49
PAX3	2.24608	1.46799e-05
TEX11	2.24581	0.000289135
COL13A1	2.24453	1.38779e-44
TIMP3	2.24342	1.49335e-300
ANKRD28	2.24094	2.66539e-282
PTPRB	2.23803	3.98501e-113
ANGPT1	2.23665	6.78728e-18
MMP16	2.23659	3.35518e-30
PCAT19	2.23498	3.34442e-266
GPR20	2.2349	3.91649e-07
C1QA	2.23454	1.12833e-08
BCHE	2.23433	3.81078e-45
C1orf54	2.23364	2.14127e-127
PIWIL2	2.2328	0.000216167
LPL	2.23275	1.68344e-12
RHD	2.23265	0.037726
PALD1	2.23238	1.03578e-48
HAS2	2.23192	1.39098e-80
OR5H14	2.22967	7.62238e-06
PCOLCE	2.22938	2.59758e-196
MT1A	2.22581	5.45921e-15
SMIM10	2.22541	4.52579e-43
NBAT1	2.22534	0.00133561
COL9A3	2.22532	7.24203e-62
THBS1	2.22354	2.18085e-207
DOCK8	2.22012	1.52747e-37
KCNAB1	2.22007	1.59945e-06
DGKG	2.21792	0.00930082
VAMP5	2.21693	0
RAMP2	2.21674	0
PLXND1	2.21581	8.89237e-172
RFLNB	2.21242	2.63197e-59
TUBA1A	2.21068	0
CLMP	2.21007	6.7025e-88
CDH5	2.20867	1.97329e-177
SVOP	2.20689	0.00865352
PXDNL	2.20615	0.000390844
NR2F2	2.20336	8.56878e-231
VIM-AS1	2.20192	8.24588e-23
TFPI	2.20171	0
FRMD3	2.20139	1.47848e-12
TRAF3IP3	2.20109	8.12828e-14
ETS1	2.2009	1.73294e-223
THBS2	2.20077	2.51636e-158
SPAAR	2.19979	0.000121967
LGI4	2.19758	2.33486e-23
TFCP2L1	2.19506	2.60634e-21
ZNF521	2.19404	5.12728e-116
DIRC1	2.19319	7.79358e-06
EDA2R	2.19312	8.98967e-07
FKBP1C	2.19254	1.59888e-07
COL3A1	2.19142	4.29684e-219
DTNA	2.1904	3.46714e-08
HLA-DPB1	2.1897	1.29708e-234
HOXD3	2.18834	3.26669e-10
ALDH1L2	2.18745	5.68313e-14
IL11	2.18734	1.23794e-48
MPP1	2.18719	4.27828e-60
CPLX1	2.18318	1.67649e-62
RNF182	2.18224	0.000449903
RASL12	2.18121	6.88011e-22
CAPN11	2.1807	6.36159e-10
TNFRSF1B	2.17954	2.09126e-92
FSTL1	2.17919	0
ZNF772	2.17692	2.77159e-05
ZNF415	2.17604	6.73942e-10
VEGFC	2.17501	4.33784e-35
C20orf141	2.17476	0.00188994
LILRB3	2.17434	5.96685e-15
SH2D5	2.17396	0.00219224
MYL4	2.17159	0.000534757
SERPINB9	2.17019	5.89196e-104
DACT1	2.16923	5.1909e-19
NRP1	2.1672	2.81801e-135
MKX	2.16341	0.000152233
ZNF625	2.15986	1.56946e-09
ALPK3	2.15965	2.45853e-33
TIMP2	2.15643	1.7112e-303
GRIP2	2.15641	1.02727e-12
C3orf80	2.15624	3.92288e-11
PTPN22	2.15388	2.97586e-05
LHFPL6	2.15199	7.32489e-285
HLA-DQA1	2.15128	7.00854e-82
SFRP2	2.14683	1.76213e-136
MAP3K7CL	2.1443	2.74473e-46
MYOZ3	2.14381	5.60274e-06
PCA3	2.14338	1.30511e-05
LCN6	2.14255	1.71914e-22
DAB2	2.14231	1.98315e-211
PDCD1LG2	2.14089	1.10098e-28
RPS6KA6	2.14071	0.00583662
ADAM12	2.14039	3.93442e-72
CCR5	2.13945	0.00223225
PALM	2.13849	5.15447e-81
CAV1	2.13838	0
PTPRN	2.13368	9.22655e-07
RASGRF2	2.13342	4.06789e-22
COMP	2.13144	8.83441e-20
ARHGEF15	2.13097	2.31667e-47
HID1-AS1	2.12977	3.00453e-06
KIAA1614	2.12876	2.71373e-12
CD248	2.12636	1.87816e-67
CXCL6	2.12557	1.41388e-59
KIRREL1	2.1249	1.106e-21
FLNC	2.12476	1.53142e-42
FMNL1	2.12351	2.24246e-51
FLRT2	2.12253	1.19025e-64
NEK10	2.12128	1.11452e-07
LMOD1	2.11969	2.55617e-15
MYOSLID	2.11924	0.00636035
CHSY3	2.11903	3.0677e-16
BST1	2.11852	5.25508e-28
TCEAL7	2.11826	6.09518e-30
GGT5	2.11645	4.25006e-188
SCT	2.11412	0.000914946
SLC9C1	2.11378	0.000293968
RCAN2	2.11369	1.61457e-36
TMEM244	2.11133	0.00770136
DGKI	2.10937	5.04483e-07
SNX32	2.10864	0.00650534
GPM6B	2.10578	7.85778e-128
RASL10A	2.1054	8.81705e-11
NKX6-1	2.10396	0.00121178
CKM	2.10382	0.000372212
EPGN	2.10256	0.00178856
ROBO4	2.10175	6.33574e-120
SULT1C4	2.10043	2.30219e-44
EDIL3	2.09962	1.38568e-38
SCART1	2.09904	0.00164006
GLIS3	2.09849	1.28682e-109
CCRL2	2.09814	2.40214e-13
CYR61	2.09787	0
TIAF1	2.09772	0.0395154
LYVE1	2.09613	3.29375e-94
PRTG	2.096	8.33076e-09
CARD16	2.0943	1.18832e-200
LRRC10B	2.09403	0.0142954
PDPN	2.09166	0
PLCH1	2.09147	0.00865913
MYH10	2.08964	4.16051e-80
IFITM3	2.08907	0
BCL6B	2.08896	2.60544e-61
TSPYL5	2.08849	2.17668e-15
BEST4	2.08834	0.0231477
HLA-DRB1	2.08515	5.23264e-303
ASIP	2.08514	0.00501961
THSD1	2.08513	1.92293e-77
ZNF528	2.08335	3.22871e-15
KIAA1211	2.08313	2.74285e-05
SELL	2.08165	1.33581e-23
AOC3	2.07948	5.63218e-15
INPP5D	2.0794	7.60315e-43
WISP1	2.07701	9.19079e-62
SYNE3	2.0769	3.03093e-31
TGFBR2	2.07673	3.66226e-208
PRKCA	2.07596	2.89759e-70
NRROS	2.07427	2.81524e-15
ITGA8	2.07412	4.81433e-24
PCDHGA10	2.0733	9.8689e-22
C1QTNF6	2.07286	1.15173e-62
MSRB3	2.07228	1.85076e-99
CTGF	2.07149	4.78979e-296
C22orf15	2.07064	0.0113378
IFFO1	2.06893	1.53193e-34
HHIPL1	2.0688	7.06723e-07
C3orf36	2.06851	9.4902e-05
NREP	2.06839	3.82554e-196
GREM1	2.06368	4.07363e-86
DOK1	2.06204	9.32429e-41
ABI3	2.06095	3.50554e-74
MMP2	2.06093	1.33761e-273
PROK2	2.05809	0.0418715
GLIS2-AS1	2.05805	0.00159169
SLC6A1	2.05724	0.00876496
ALOX5	2.05716	2.1736e-12
PARVB	2.05692	7.72066e-168
CYP2C9	2.05591	3.42197e-05
HYAL2	2.05315	1.86229e-294
EPB41L3	2.05271	3.70849e-45
SCARF1	2.05115	2.61513e-83
ROBO3	2.04783	5.44909e-71
RGS17	2.0472	3.19515e-38
ZNF486	2.04689	1.10401e-06
TMEM204	2.04652	8.30535e-156
IFI6	2.04499	0
F2RL2	2.04432	9.84023e-25
NRK	2.04284	0.0326148
COL5A1	2.04275	1.42135e-144
ADAMTS9-AS2	2.04259	1.20246e-14
FGD5	2.0406	3.89423e-65
CPXM1	2.03996	8.79897e-58
HLA-F	2.03926	0
AKAP12	2.03892	3.28324e-144
ATP10A	2.03739	8.37344e-14
PLPPR5	2.03691	0.030596
NKG7	2.03677	1.12388e-16
UBASH3B	2.03555	7.43667e-11
ESM1	2.03479	4.22879e-17
TRAPPC3L	2.03458	1.38686e-07
GPR182	2.03165	2.87799e-08
CARD11	2.03104	2.82527e-10
FAM198B	2.03066	2.17992e-111
HEPH	2.03012	3.88017e-32
KANK3	2.03009	3.5939e-150
GPC6	2.02978	5.74228e-19
NAALADL1	2.02946	2.78088e-33
CRIM1	2.02914	1.00112e-175
CYP26B1	2.0272	4.08063e-16
MEIS3	2.02684	1.52125e-22
VPS37D	2.02481	2.34542e-05
PMP22	2.02472	0
SMOC1	2.02453	1.5798e-15
CUBN	2.02321	1.19099e-22
RBM24	2.02288	1.13421e-05
GLT8D2	2.02145	1.52418e-98
ELOVL2	2.02143	1.24658e-05
SPRY4	2.02095	1.99751e-29
RGS3	2.01922	3.58224e-222
IL18BP	2.01884	4.7519e-32
FAM174B	2.0187	4.94566e-90
ZNF85	2.01749	3.13758e-17
FCGR2A	2.01727	1.92248e-26
FAM118A	2.01638	1.01861e-132
LRRC15	2.01607	1.1365e-30
SLFN12	2.01574	1.58199e-35
CXorf21	2.01474	2.30167e-08
PDE1A	2.0128	4.79664e-33
LOXL3	2.01099	1.06006e-20
FMNL3	2.0101	1.3927e-61
KRT222	2.00929	2.5611e-07
FAP	2.0088	1.14599e-114
FOXS1	2.00868	1.91771e-13
NDST3	2.00829	1.50833e-06
KLHL6	2.00795	1.58154e-07
LOXL2	2.00516	1.08857e-125
ADH1B	2.00291	0.0114324
EMP3	2.00249	4.1533e-284
LRFN5	2.00142	0.00924077
SEPT4-AS1	1.99987	1.44791e-06
NOD1	1.99976	1.48541e-28
OVCH1-AS1	1.99953	6.86653e-08
EFEMP2	1.99849	1.00744e-151
PRDM8	1.99799	1.07105e-19
STK32B	1.99718	7.79215e-19
ZNF467	1.9962	5.60225e-69
COX7A1	1.99185	1.47398e-249
IFI44L	1.99068	3.1594e-139
CNGB1	1.98916	0.00452676
WNT2	1.98688	5.0946e-40
ADAMTS18	1.98489	3.43204e-08
IFITM10	1.98434	7.60949e-08
WIPF1	1.98395	1.23387e-132
CDH2	1.98326	1.74569e-05
TMEM140	1.983	7.0383e-76
MAPRE2	1.98196	6.10501e-68
SST	1.98186	0.0111403
APBB1IP	1.98151	5.07828e-15
CHSY1	1.98135	9.03723e-91
PKIG	1.98082	6.72485e-252
LRP4-AS1	1.98079	0.0105975
HEY2	1.97814	2.76725e-33
CNN1	1.97713	3.20958e-13
VASH1	1.97684	4.97675e-32
ADARB1	1.97629	1.49834e-37
TGFB1I1	1.9749	2.59426e-190
FAM228A	1.97477	0.00186229
INAFM2	1.97468	2.0389e-15
TGFBI	1.97457	1.48589e-180
HECW1	1.97318	6.77579e-05
ATP8B3	1.96968	1.46831e-05
IL1RL1	1.96897	9.46569e-06
MFAP2	1.96594	3.84465e-238
OAF	1.96548	1.30625e-165
TBXA2R	1.96271	7.51289e-22
TGM2	1.95989	2.3763e-93
OLFML2B	1.95972	5.29701e-69
HAS1	1.95963	3.25648e-17
APBB2	1.9595	1.47116e-45
HOXB4	1.95924	7.91076e-21
GSDMA	1.95895	0.0157877
DLL4	1.95535	2.7224e-42
HLX	1.95486	2.10898e-44
CYTH4	1.95421	2.03056e-18
ARAP3	1.95376	5.23839e-39
SLC22A15	1.95373	7.09744e-10
APBA1	1.95108	0.00012548
ISG15	1.95055	0
PARP11	1.95006	3.79219e-44
CTSL	1.94748	0
KCTD17	1.94612	1.21825e-82
TCF4	1.9457	0
SERPINE1	1.94522	2.94927e-170
OPRL1	1.94247	0.000657862
COL8A1	1.94019	3.29625e-72
TSPAN11	1.93937	1.25614e-43
SYNE1	1.93834	7.22164e-96
VWF	1.93797	7.62914e-155
QPRT	1.93768	6.83626e-17
PLXDC1	1.93611	1.10784e-57
SEMA6B	1.93582	8.22157e-49
FBXL7	1.93552	1.20002e-31
SCGB1B2P	1.93499	0.00402565
NEU4	1.93359	3.16645e-08
TSPAN9	1.93286	9.10224e-173
CCL13	1.9328	0.00526135
PLPP7	1.93275	2.7723e-09
EFHD1	1.9317	6.27278e-21
ZNF135	1.93158	2.33719e-08
CD36	1.93025	1.81878e-37
CERCAM	1.9289	2.79707e-102
CD8A	1.92857	0.00160687
ADAMTSL2	1.92844	2.00174e-18
PRAM1	1.92822	3.0188e-10
CORO1A	1.92766	1.6519e-44
LDB2	1.92723	2.39882e-125
CFAP46	1.92706	0.00096702
ZNF492	1.92685	0.0249197
SLC25A27	1.92548	1.04027e-06
ADAMTSL1	1.92433	4.15439e-14
RGCC	1.92423	1.54875e-170
ERG	1.9233	6.83681e-95
SHC3	1.92159	2.23093e-12
PKN1	1.92155	3.51125e-92
CACNA2D3	1.92141	3.18789e-44
MAP1A	1.92119	4.5903e-27
KRTDAP	1.91991	1.63748e-13
ZNF608	1.91936	6.82813e-27
ITIH5	1.91928	1.59986e-84
ZSCAN1	1.91697	0.00465604
MAP4K2	1.91633	1.19346e-55
MMP17	1.91503	2.19107e-24
FAM167B	1.91415	3.35683e-58
HEPN1	1.91356	0.0270549
PRUNE2	1.91261	4.55341e-15
KIF17	1.91176	4.27097e-20
PEAK1	1.91084	8.81711e-76
NRP2	1.91007	1.73296e-199
ITGB1BP2	1.90836	0.0330143
TMEM217	1.90661	1.69151e-11
HLA-E	1.90572	0
TSNAXIP1	1.90436	0.000271673
C1QTNF4	1.9041	4.74531e-19
PSTPIP1	1.90408	6.73915e-09
SYDE1	1.90363	1.87177e-53
DSG1	1.90354	9.68606e-05
CTSK	1.90338	1.82909e-145
AP1S2	1.90182	6.57459e-179
NEXN	1.90127	1.22032e-45
DRAXIN	1.89709	0.000486952
CAVIN3	1.89636	0
ZFHX3	1.89632	4.42342e-109
SFXN3	1.89456	2.16641e-94
ZNF506	1.8942	1.02889e-31
KIAA1324L	1.89264	1.62172e-35
PSORS1C1	1.89219	8.80449e-33
PRCP	1.89178	9.9972e-255
HSPB3	1.88846	0.00631879
MOV10L1	1.88705	3.95415e-15
PICSAR	1.88529	4.07851e-28
FAM110D	1.88373	4.34802e-38
SCARA5	1.88306	3.77868e-19
STC2	1.88281	2.20579e-62
ACVRL1	1.88254	5.67705e-113
HSPA12B	1.8822	2.84962e-52
RAPGEF4	1.87975	2.36084e-30
EVA1B	1.87919	3.5265e-144
HIF1A	1.87908	0
POPDC3	1.87753	2.45285e-18
BCL2A1	1.87728	3.23719e-66
SPDYC	1.8765	0.0396973
ATP11A	1.87602	2.94436e-69
P2RY8	1.87377	1.5752e-05
TMEM213	1.87244	0.00922995
FAR2	1.87244	3.557e-29
CFAP58	1.87242	0.000243874
NEFM	1.8684	0.030082
COL6A2	1.86684	5.70145e-283
TMOD2	1.86626	2.20456e-39
LAG3	1.86599	1.07081e-05
RBPMS2	1.86508	1.88068e-08
ARMH1	1.86464	2.32709e-07
NAALAD2	1.8635	0.0037027
FREM1	1.8629	0.00480179
ATP8B2	1.86209	1.42722e-21
STEAP1B	1.86181	4.0662e-23
DSEL	1.85996	7.62756e-59
LAMB2	1.85991	9.44545e-163
CHST11	1.85875	1.24445e-68
ADPRH	1.85839	2.31467e-16
COL10A1	1.85771	6.03403e-33
COLEC12	1.85762	1.12745e-86
BTN3A1	1.85578	5.65445e-41
NOSTRIN	1.85529	1.96176e-31
PCED1B	1.85419	1.14034e-05
PLCE1-AS1	1.85357	0.0487214
FSD1	1.85285	1.13962e-09
SNAI3-AS1	1.85259	0.000943411
2023-09-06	1.85204	2.59273e-69
TMEM273	1.85122	2.2329e-32
CXCL13	1.84966	6.68444e-40
PGM5P4-AS1	1.84942	0.0341693
CASC10	1.84741	1.35182e-17
FAM124A	1.8465	1.78134e-12
GLIPR2	1.84525	4.32467e-82
F2R	1.84488	3.95734e-143
CADM1	1.84471	1.70691e-25
WASF3	1.84386	3.82146e-17
CCDC69	1.8437	3.18521e-68
TTC7B	1.84146	1.04334e-14
UTRN	1.84092	4.25241e-149
RAB37	1.84089	0.00279339
FAM155A	1.83994	4.17098e-08
COL9A1	1.83964	0.00919678
PLXNC1	1.83683	7.59438e-14
FRY	1.83681	1.44892e-45
FNDC4	1.83612	1.90377e-41
CCR6	1.83612	0.0257725
GPR174	1.83537	0.0101386
TMEM233	1.83474	2.12337e-11
UBTD1	1.83208	1.34531e-118
KCNK3	1.83154	0.0239473
ZNF883	1.82952	0.00163128
IRF8	1.82859	6.36016e-38
ESAM	1.82789	5.313e-117
GBP1	1.82782	1.04491e-189
TRIM5	1.8265	1.59086e-42
FAM171B	1.82528	3.79645e-34
BATF2	1.82478	1.02724e-18
IL6	1.82394	2.50648e-71
MX2	1.82176	1.02193e-82
FKBP10	1.82074	2.11781e-174
PDE2A	1.82072	7.61414e-58
DCHS1	1.81915	1.50458e-45
PODNL1	1.81826	3.91261e-31
RASAL3	1.81776	3.06388e-22
FHL3	1.81647	1.00539e-109
ZNF814	1.81614	5.50183e-26
DNAH17	1.81545	6.5951e-10
KCNE1	1.81475	0.00120459
VMO1	1.81397	1.99345e-23
FZD10	1.81387	9.83148e-43
TMEM130	1.81302	0.00578994
LYL1	1.81255	4.8339e-72
HLA-DRA	1.81206	1.74411e-227
LRRC8C	1.81197	1.80917e-53
TPM2	1.81058	3.65752e-223
PSMB8-AS1	1.80915	2.03052e-69
CRACR2A	1.80891	5.91422e-07
RIPOR2	1.80876	7.04697e-09
ZNF681	1.80625	0.000690104
NLRP12	1.80466	0.000596303
TRIL	1.80435	1.9476e-12
RAB3B	1.80377	3.50917e-12
EXOC3L2	1.80086	3.93587e-14
ARHGEF25	1.80055	1.41107e-13
TWIST2	1.80003	7.24194e-109
ENPP3	1.79997	6.81792e-05
GRM3	1.79995	0.0327682
CYP17A1	1.79912	0.0110196
ZNF697	1.79879	2.04114e-17
NES	1.79738	7.20625e-45
DNAJC25-GNG10	1.79187	0.0181498
MAGEL2	1.79116	0.0343014
MT1E	1.79009	4.82545e-169
DLG4	1.78998	2.81561e-15
SMTN	1.78964	5.30262e-94
APH1B	1.78964	3.71953e-54
SMARCD3	1.78928	5.80326e-30
MYO5A	1.78865	9.40648e-37
P2RY6	1.78805	2.22229e-28
LRRTM2	1.78777	0.00266237
ZNF626	1.78536	7.4962e-24
ELK3	1.78419	1.90779e-215
VGLL3	1.78402	3.63134e-23
RHOQ	1.78346	2.97797e-61
IFIT1	1.78285	1.50766e-90
MPDZ	1.7822	8.80563e-43
WNT6	1.78141	1.01029e-12
ACKR1	1.78129	1.8743e-69
CAVIN1	1.78051	0
FBN1	1.77978	4.14629e-117
SERPINB9P1	1.77949	1.47904e-07
COL18A1	1.77618	1.08191e-264
CMTM3	1.7758	2.43785e-140
KANK2	1.77416	2.92406e-64
RAB33A	1.77261	7.92845e-06
SPRY3	1.77235	0.00130668
TMIGD3	1.77109	0.012487
DLX2	1.77096	3.28847e-08
SLC35F1	1.76933	0.000948215
PHLDB1	1.76875	4.41437e-64
CTHRC1	1.76853	7.62399e-291
CEP295NL	1.76811	0.0339407
NDP	1.76744	0.0169284
CD200	1.76706	1.2002e-144
RAMP3	1.76654	1.04478e-101
PRR16	1.76429	2.69876e-37
B2M	1.76389	0
NR2F2-AS1	1.76016	6.99079e-30
XPNPEP2	1.75912	0.000659734
KLHL3	1.75901	1.33756e-29
ABCA1	1.75895	2.25473e-90
HACD4	1.75705	9.91956e-35
IGDCC4	1.75612	6.8789e-13
MIR155HG	1.75408	1.98105e-07
PAPPA	1.75334	3.92267e-45
DDX60L	1.75265	4.06379e-46
LATS2-AS1	1.75234	1.03827e-12
DNM3OS	1.75216	2.0929e-40
RASL10B	1.75185	0.00712356
GALNT10	1.75103	2.60529e-50
USHBP1	1.74779	6.96183e-29
INHBB	1.74762	2.28563e-18
MICAL1	1.74735	3.60208e-23
ERP27	1.74678	0.01226
TNC	1.74654	2.80901e-128
MICAL2	1.74606	4.61359e-44
NDN	1.74446	5.02905e-111
CCBE1	1.74262	3.19025e-15
CYTOR	1.7424	0
NEGR1	1.74151	2.9011e-08
GABBR1	1.74147	4.46753e-22
SHROOM4	1.74124	6.68722e-26
CPNE5	1.74101	6.54652e-15
CNRIP1	1.74086	2.12811e-75
SELENON	1.7398	7.77438e-99
TNS1	1.73725	8.29073e-63
THEMIS2	1.73703	1.24221e-67
RAB9B	1.73688	0.000553923
SUGCT	1.73595	5.29122e-24
2023-12-01	1.73453	0.0210877
PDLIM7	1.73428	1.61988e-196
GNAI2	1.73288	8.67758e-294
ST3GAL2	1.73261	6.83326e-47
LIX1L	1.73247	4.80561e-65
OLFML3	1.73158	4.1338e-84
IL3RA	1.73123	5.00019e-69
TRDMT1	1.73118	1.65844e-16
LRCH2	1.73099	1.65185e-12
SLITRK6	1.73041	1.04768e-15
FAT4	1.73041	8.78408e-23
PRR9	1.72931	0.0350494
FAM180A	1.72902	3.91485e-07
AQP1	1.72748	2.75514e-97
NR1H3	1.72709	6.11828e-28
ZNF844	1.72581	2.31282e-11
SH2D2A	1.72578	2.58317e-11
GJC2	1.72559	1.06274e-18
COL6A1	1.7254	5.53914e-186
UBE2U	1.7252	0.0394122
ANGPTL2	1.72376	2.99509e-130
HTRA1	1.72346	8.64458e-229
GRASP	1.72314	2.11082e-36
PREX2	1.72286	1.13069e-34
PLVAP	1.7224	1.91699e-89
ZNF385D	1.72214	7.84041e-54
ACKR4	1.72146	1.85339e-25
NCKAP5L	1.72066	4.72738e-34
ATP8A2	1.72061	2.07354e-13
SLC24A4	1.72005	0.00104167
RHOBTB1	1.71913	8.03917e-18
P3H3	1.71887	5.9052e-43
RGL1	1.71872	1.11088e-35
SHC1	1.71759	6.09785e-155
ARMCX1	1.71755	9.7976e-52
HLA-DMA	1.71754	7.94506e-117
ZNF793-AS1	1.71613	8.46055e-06
LHFPL1	1.71534	0.0373142
FABP3	1.71533	1.7983e-05
CA8	1.71364	1.68637e-06
SEC14L6	1.71343	0.0482056
LXN	1.71238	3.48377e-71
FAM43B	1.712	0.0242727
IL13RA2	1.71112	3.35859e-25
CLEC4M	1.71091	0.00012874
SOD3	1.71043	2.14579e-82
STARD4	1.71022	3.96999e-50
STARD13	1.70952	4.84281e-37
MCRIP1	1.70831	2.12565e-199
TEK	1.70828	4.99516e-35
ECM2	1.70813	7.1895e-34
G0S2	1.70766	8.55721e-77
DIXDC1	1.70624	2.98945e-41
MYT1L	1.70623	0.0116483
WARS	1.70587	1.64585e-183
TTYH3	1.70461	1.37678e-78
SAMD5	1.70404	6.25563e-15
GNA14	1.70254	2.67285e-14
RPS6KA2	1.70222	2.79087e-66
ANTXR2	1.70216	3.78587e-68
CACNA1A	1.69955	9.7701e-20
INSL3	1.6987	0.0237341
HSPG2	1.69829	4.5224e-218
PIPOX	1.69804	0.0217782
PPP1R18	1.69535	4.8074e-129
ENTPD1	1.69341	6.06125e-84
PTPRG	1.69319	1.54135e-74
ACCS	1.6931	3.15546e-11
NR4A3	1.69272	2.67214e-28
SCN1B	1.69269	2.09053e-31
FAM229B	1.69264	3.17091e-59
CFI	1.69185	3.93224e-114
HIPK2	1.69168	1.2366e-49
CADM3-AS1	1.69138	1.30278e-07
PGM5	1.69112	1.81304e-39
DDX60	1.68901	3.57727e-50
EVC	1.68811	5.32532e-05
HSPA12A	1.6881	9.49587e-17
ITGA11	1.68644	1.75178e-16
KCNN3	1.68603	7.85737e-27
NCKAP5	1.68514	2.5465e-13
NTM	1.68441	4.64487e-47
APBB1	1.68438	7.14714e-35
TEX14	1.68359	1.74397e-06
FZD4	1.68116	9.6959e-22
CASQ2	1.67937	0.00389017
C8orf34	1.67888	6.15906e-06
KIF3C	1.67815	2.80981e-16
SCN9A	1.6769	6.66384e-19
MEG3	1.67401	3.78564e-79
NAP1L2	1.6727	0.000364841
LAMB1	1.67239	1.44883e-122
AGMO	1.67021	1.12973e-05
TFF3	1.66943	9.23211e-109
LATS2	1.66901	6.78506e-60
IFIT3	1.66849	5.08976e-109
CXCL14	1.66614	9.01336e-79
SMIM3	1.66505	6.83368e-87
C2	1.6648	1.6031e-46
PLEKHO2	1.6647	1.2706e-57
SCN11A	1.66383	0.0129102
KCNK10	1.66307	0.0332715
MCAM	1.66272	3.97468e-60
KCNA3	1.66234	0.0152916
KCNG2	1.66226	0.00170797
GRK5	1.66156	1.56333e-53
ABL2	1.66076	6.90734e-128
GNS	1.66041	4.82396e-103
EHD2	1.65953	1.05299e-180
ARHGEF6	1.65914	1.53775e-13
GIPC3	1.65889	6.51312e-09
TMSB15B-1	1.65811	1.25169e-14
LMO2	1.65762	1.07642e-85
IFI30	1.65729	2.8422e-38
AIM2	1.65636	1.96033e-25
LAMC1	1.65626	1.32293e-176
CYYR1	1.65379	2.02373e-46
NCAM1	1.65184	1.47526e-06
S100A3	1.6513	3.035e-47
CADPS	1.64954	0.00176299
AQP7	1.64909	0.00636396
SAMHD1	1.64759	1.23429e-94
NKAPL	1.64744	7.79091e-07
FAM25A	1.64736	3.2862e-11
SHANK3	1.64709	1.22508e-21
INPP4B	1.64675	4.49346e-27
PAQR8	1.64568	2.13132e-30
EML1	1.64531	2.76969e-32
CTSS	1.64512	3.72696e-174
LRRC17	1.64099	8.67692e-23
SPARCL1	1.64034	2.62835e-134
GALC	1.6377	1.94964e-20
PHC2	1.63758	1.28806e-86
ZEB1	1.63671	1.92326e-84
MMP11	1.63671	1.14363e-45
SLC7A5	1.63589	5.04468e-60
GNA12	1.63589	9.9696e-54
SLC6A4	1.63572	0.000998742
MEDAG	1.63565	1.10213e-40
LIPC	1.63527	0.00049604
ZNF660	1.63527	2.39674e-06
SYNPO	1.63526	1.17554e-77
HMOX1	1.63522	3.81757e-55
SULF1	1.63519	4.13143e-55
FAM225A	1.63508	0.0153909
RUNX2	1.63479	2.98016e-40
NAV1	1.63403	7.86999e-49
BMX	1.63389	1.0435e-21
TNFSF12	1.63373	3.92543e-42
SELP	1.63311	8.13365e-35
NETO1	1.63234	0.00330569
TM6SF1	1.63218	5.56772e-18
SNPH	1.63174	0.00904814
ACAA2	1.63162	2.22469e-51
OR52I1	1.62924	0.04522
ZNF665	1.62804	2.15287e-09
PRR5	1.62757	6.80402e-81
MASP1	1.62575	7.27604e-27
TGFB3	1.62498	9.56554e-51
MAP4K4	1.62439	3.10894e-104
EXOC3L1	1.6238	1.16681e-37
PBX2	1.62344	2.12022e-49
HHEX	1.62115	3.41911e-101
CACNA1C	1.62113	1.01298e-18
MEF2C-AS1	1.61784	0.000153918
MYADM	1.6178	8.12304e-184
FLT1	1.61774	1.64067e-44
CD81	1.61757	1.19616e-225
RNASE1	1.61711	1.21844e-77
PAG1	1.61637	7.4922e-49
NR5A2	1.61621	5.95303e-15
THY1	1.61599	2.52728e-127
SHE	1.61579	5.39234e-43
CEP170	1.61469	4.52398e-67
CRMP1	1.61343	5.24891e-16
SACS	1.61306	9.12678e-21
AKNAD1	1.61229	0.000489919
SPEG	1.61209	6.68403e-10
KCNK5	1.61189	4.47643e-10
APOL3	1.61175	5.31358e-81
MSX2	1.61162	4.1537e-18
PTK7	1.61057	1.0121e-119
FHOD1	1.60985	5.14609e-37
SEMA3B-AS1	1.60973	0.00687639
LTBP1	1.60972	9.59712e-111
ARHGEF40	1.60839	1.74415e-38
PCDHB6	1.60569	0.0353656
PLCB4	1.60506	3.59393e-19
PLEK	1.60504	4.42519e-27
RPGRIP1	1.60459	0.00271904
PTGS1	1.60406	1.8416e-31
ITIH3	1.60399	4.96653e-05
NFATC4	1.60365	2.79679e-34
AXL	1.60298	2.33798e-91
BEGAIN	1.6027	0.00396935
HSD17B2	1.60125	7.13555e-20
ZNF677	1.59994	8.53634e-28
RAB3C	1.59906	1.94297e-12
ICAM2	1.59875	1.75011e-92
ARSG	1.59779	2.39994e-46
STX2	1.59639	1.05641e-42
PCDH9	1.59532	4.39756e-05
CMKLR1	1.59523	3.02076e-05
NFAT5	1.5944	3.15984e-112
BMP8B	1.59375	2.08429e-06
ZNF737	1.59345	0.0210828
REP15	1.59254	4.47758e-06
LAMC3	1.59143	6.26515e-15
SYT11	1.591	1.64195e-20
CDH11	1.59088	1.71985e-64
ELMO1	1.59044	4.31737e-44
FAM20A	1.5903	1.40701e-37
MLLT11	1.58901	2.71435e-30
RGS1	1.589	5.08501e-21
SOST	1.5882	0.00339525
TMSB15B	1.58788	1.19244e-12
MAGED4	1.58745	0.00245309
SNRK	1.58739	5.12922e-70
SEZ6L	1.58633	0.0499968
GRM2	1.58617	0.000799462
MIR3681HG	1.58526	0.0263859
CD302	1.58497	3.56129e-57
WWTR1	1.58412	2.77838e-162
PPP1R32	1.58363	0.000176843
PHF24	1.58185	1.54809e-07
FABP4	1.58097	1.83377e-40
WNT5A	1.57988	6.98273e-86
SLC10A6	1.57958	0.00551702
CAVIN2	1.57908	6.3834e-106
WWC2	1.57825	6.06473e-32
IL16	1.57692	4.09946e-16
LIMS1	1.57648	1.45704e-239
LRRC29	1.57616	1.84167e-07
CEND1	1.57605	0.000369111
LIMD2	1.57559	3.23925e-104
MIR181A2HG	1.57533	9.47463e-12
KALRN	1.57524	3.64106e-28
DOK6	1.57227	0.0117596
RGS16	1.57185	2.48629e-125
ERFE	1.56947	9.80144e-05
LTB	1.56925	1.57607e-33
EMID1	1.56856	2.4521e-22
MIR29B2CHG	1.56703	1.3993e-12
DOCK6	1.56652	1.54908e-60
PLEKHG4B	1.56532	6.5157e-07
ZNF341-AS1	1.56481	2.21236e-06
ADM5	1.56428	3.274e-22
DLC1	1.56414	2.08192e-80
DCBLD1	1.56359	2.45085e-73
TMEM200B	1.5633	3.69028e-12
TRAF5	1.56299	3.70821e-23
GAB3	1.56296	1.06793e-07
CCDC26	1.56252	0.0292655
MAPK12	1.5623	6.41905e-26
PABPC5	1.56152	1.08005e-05
CCDC36	1.55701	0.00131683
CLIC5	1.557	0.00911961
CLEC11A	1.55636	7.74909e-82
ITGA10	1.55598	9.58203e-13
DOCK10	1.55594	5.64598e-17
CD79B	1.55519	3.52742e-20
BMP6	1.55401	1.24697e-10
CCL4	1.5525	2.66314e-10
SRARP	1.55233	1.31025e-06
DKK2	1.5522	0.00695128
LPXN	1.55004	5.17205e-18
SATB2	1.54955	6.8828e-12
RASGRP3	1.54921	2.23603e-76
ARHGAP31	1.5486	2.37106e-26
ACSL4	1.54824	1.16175e-58
SGPP1	1.54691	6.81742e-22
DUSP6	1.54565	1.40093e-192
CST7	1.54478	8.35536e-06
CD34	1.54454	8.79092e-73
PMEPA1	1.54428	1.58575e-122
FKBP7	1.5434	6.39627e-75
ZNF671	1.54307	3.41768e-05
IL1R1	1.54306	9.71011e-66
EPAS1	1.54304	2.40547e-156
SMARCA1	1.54234	8.49975e-62
ZNF793	1.54165	8.74076e-10
SLC43A1	1.54118	7.04415e-15
CST3	1.54084	0
SAT2	1.53986	9.8357e-198
INPP5A	1.5393	3.02633e-17
CLEC1A	1.53881	1.14432e-29
PCSK5	1.53734	7.47703e-30
MRAS	1.53721	2.45419e-28
MAGI2	1.53538	2.23317e-06
ICAM3	1.53531	3.88029e-46
SBSN	1.53454	4.5213e-15
UBAP1L	1.5337	3.66555e-12
CCL14	1.53363	2.18319e-19
ANXA6	1.53184	4.3502e-79
PWP2	1.53152	2.25961e-07
CLEC7A	1.53129	6.11094e-47
ZNF880	1.53103	1.69462e-23
HMGA2	1.53099	1.54799e-17
MGP	1.53022	1.90449e-129
ST3GAL6	1.52934	1.32886e-31
DUSP15	1.52891	8.94057e-06
SH3TC2	1.52858	9.46091e-05
RECK	1.52851	5.85861e-33
OLFM2	1.52686	1.64941e-28
SLC38A4	1.52665	8.23165e-12
AFAP1L1	1.52589	8.06523e-57
PSD	1.52576	0.00104488
TECPR1	1.5253	9.11619e-32
NPDC1	1.5248	2.33775e-104
WFS1	1.52456	8.34821e-50
SH3KBP1	1.52345	4.51858e-75
STXBP5-AS1	1.52091	6.32214e-07
AGER	1.52042	4.52684e-05
SCN5A	1.52018	2.0575e-08
C11orf96	1.51973	3.10578e-96
FGFR1	1.51954	3.13587e-103
HNMT	1.51916	2.39298e-47
SHISA4	1.51887	1.87723e-33
CCL4L2	1.51733	1.20977e-05
C16orf45	1.51713	3.77251e-39
SH2B3	1.51632	3.45776e-49
JAM3	1.51223	3.41167e-22
MAP3K12	1.51223	5.93408e-19
STK10	1.5118	5.79225e-40
COL14A1	1.51141	2.72904e-25
GATA2	1.51129	1.20764e-25
GUCY1A1	1.51123	3.2877e-55
FAM89A	1.51075	1.05634e-51
ARRB1	1.51015	1.73415e-29
OR10H1	1.51005	0.0292225
NHLRC4	1.50991	0.00804787
BMP2K	1.50961	2.86123e-44
EMX2	1.50897	1.6784e-06
CNTN4	1.50892	0.000484204
PIP	1.50669	3.55984e-08
GPR68	1.50661	5.03802e-29
PPEF1	1.50564	0.000385949
GPSM1	1.50476	3.72549e-14
PDE4B	1.50458	5.73626e-92
ZNF726	1.50456	0.000873332
IRF4	1.50451	0.0145419
AHR	1.50449	9.87877e-101
SLCO2B1	1.50443	2.76134e-19
CADM3	1.50407	8.83791e-11
BAHCC1	1.50337	8.24534e-15
FNDC1	1.50249	1.08344e-21
