# Supplementary material for: Combined IL6 and CCR2 blockade potentiates antitumor activity of NK cells in HPV-negative head and neck cancer
Source: J Exp Clin Cancer Res. 2024 Mar 12;43:76. doi: 10.1186/s13046-024-03002-1 (PMC10929116; doi:10.1186/s13046-024-03002-1)
Supplement: Supplementary file 5 — Supplementary Material 5. [file 13046_2024_3002_MOESM5_ESM.xlsx]

## Sheet: Sheet1
gene_symbol	logFC	AveExpr	t	P.Value	adj.P.Val
IL6	3.30684	7.57582	28.2867	2.72816e-98	1.00033e-93
CSF3	2.23725	7.15175	9.85529	1.065e-20	4.88131e-17
CXCL3	1.96407	6.6703	12.8059	8.38436e-32	1.02476e-27
CXCL5	1.93553	6.69076	8.16806	3.94652e-15	6.57759e-12
CXCL2	1.88615	7.51018	13.326	6.75753e-34	1.23889e-29
IL24	1.76105	7.87845	7.77233	6.30563e-14	6.80025e-11
CSF2	1.72439	5.99967	7.81202	4.79647e-14	5.6733e-11
CD300E	1.7043	6.85144	11.2696	7.75205e-26	7.10611e-22
CXCL8	1.66406	11.2878	9.05894	5.48981e-18	1.43782e-14
SLC34A2	1.63292	5.47734	4.59537	5.76399e-06	0.000222238
BPIFB1	1.56798	4.76707	3.46421	0.000588011	0.00644562
OSM	1.56197	7.26665	10.0567	2.08724e-21	1.09333e-17
BPIFB2	1.55704	2.83511	3.83619	0.000144694	0.00232493
NELL1	1.53014	3.37708	6.32952	6.47465e-10	1.67044e-07
MUC5B	1.51693	5.46213	3.72776	0.000220413	0.00315576
IGHV1-2	1.50976	7.58493	4.72018	3.24206e-06	0.000143441
IGHA2	1.50802	10.8937	4.4998	8.87865e-06	0.000304772
IGHA1	1.50778	13.4074	5.01775	7.81391e-07	4.87266e-05
LIF	1.50047	8.17128	9.26406	1.13398e-18	3.19844e-15
