# Supplementary material for: Combined IL6 and CCR2 blockade potentiates antitumor activity of NK cells in HPV-negative head and neck cancer
Source: J Exp Clin Cancer Res. 2024 Mar 12;43:76. doi: 10.1186/s13046-024-03002-1 (PMC10929116; doi:10.1186/s13046-024-03002-1)
Supplement: Supplementary file 6 — Supplementary Material 6. [file 13046_2024_3002_MOESM6_ESM.xlsx]

## Sheet: 4_all_GSEA_HPV-
	ID	Description	setSize	enrichmentScore	NES	pvalue	p.adjust	qvalue	rank	leading_edge	core_enrichment	gene_name
hsa04640	hsa04640	Hematopoietic cell lineage - Homo sapiens (human)	96	0.782662	1.77615	9.999e-05	9.999e-05	0.000335627	5168	tags=73%, list=14%, signal=63%	3569/1440/1437/3553/3589/1378/931/1380/3690/7124/1441/4311/3575/930/7850/290/3552/3568/3559/921/952/3676/3678/925/3672/917/1436/2208/2209/933/2322/3563/929/920/7037/3574/926/951/1435/3815/3111/916/3581/3113/3109/914/924/3117/3122/947/3554/912/915/7066/3123/3674/1379/3119/3127/3112/3673/3655/3590/3115/3108/945/2811/1604/4254/1438	IL6/CSF3/CSF2/IL1B/IL11/CR1/MS4A1/CR2/ITGB3/TNF/CSF3R/MME/IL7R/CD19/IL1R2/ANPEP/IL1A/IL5RA/IL2RA/CD5/CD38/ITGA4/ITGA5/CD8A/ITGA1/CD3G/CSF1R/FCER2/FCGR1A/CD22/FLT3/IL3RA/CD14/CD4/TFRC/IL7/CD8B/CD37/CSF1/KIT/HLA-DOA/CD3E/IL9R/HLA-DPA1/HLA-DMB/CD2/CD7/HLA-DQA1/HLA-DRA/CD34/IL1R1/CD1D/CD3D/THPO/HLA-DRB1/ITGA2B/CR1L/HLA-DQB1/HLA-DRB5/HLA-DOB/ITGA2/ITGA6/IL11RA/HLA-DPB1/HLA-DMA/CD33/GP1BA/CD55/KITLG/CS…
hsa04514	hsa04514	Cell adhesion molecules - Homo sapiens (human)	154	0.733376	1.68894	9.999e-05	9.999e-05	0.000335627	6881	tags=73%, list=19%, signal=59%	6401/9071/6402/6403/5789/84631/79679/941/7412/29851/5788/4897/57863/80380/1493/940/29126/1365/22854/3383/84189/9379/1462/10666/6383/3385/25945/5175/26050/6614/3683/3897/51208/3676/925/214/9369/1000/94030/1003/23562/9073/201633/9378/933/3680/959/5133/257194/6404/920/84628/83700/3689/26047/926/57689/3111/923/8506/5010/4685/942/6693/3113/3109/57502/914/22871/54413/3117/3122/137075/80381/947/5797/338…	SELE/CLDN10/SELL/SELP/PTPRD/SLITRK2/VTCN1/CD80/VCAM1/ICOS/PTPRC/NRCAM/CADM3/PDCD1LG2/CTLA4/CD28/CD274/CLDN3/NTNG1/ICAM1/SLITRK6/NRXN2/VCAN/CD226/SDC2/ICAM3/NECTIN3/PECAM1/SLITRK5/SIGLEC1/ITGAL/L1CAM/CLDN18/ITGA4/CD8A/ALCAM/NRXN3/CDH2/LRRC4B/CDH5/CLDN14/CLDN8/TIGIT/NRXN1/CD22/ITGA9/CD40LG/PDCD1/NEGR1/SELPLG/CD4/NTNG2/JAM3/ITGB2/CNTNAP2/CD8B/LRRC4C/HLA-DOA/CD6/CNTNAP1/CLDN11/NCAM2/CD86/SPN/HLA-DPA1…
hsa04062	hsa04062	Chemokine signaling pathway - Homo sapiens (human)	190	0.69488	1.60933	9.999e-05	9.999e-05	0.000335627	6036	tags=56%, list=17%, signal=47%	2921/6374/2920/3576/6372/2919/6355/6362/6347/399694/6354/5473/6348/10563/414062/1230/53358/6387/6356/6351/1233/6363/5332/6357/1236/1237/6368/3702/1794/729230/6364/5196/3055/9560/23533/3577/57580/2833/1234/3627/10000/5579/5294/1232/6373/7409/4283/54331/10663/2268/6366/9844/7852/107/112/111/2784/10235/4067/5330/3718/196883/6352/2869/59345/7454/2788/6367/6376/109/5197/114/1524/2791/94235/653361/5293…	CXCL3/CXCL5/CXCL2/CXCL8/CXCL6/CXCL1/CCL8/CCL18/CCL2/SHC4/CCL7/PPBP/CCL3/CXCL13/CCL3L3/CCR1/SHC3/CXCL12/CCL11/CCL4/CCR4/CCL19/PLCB4/CCL13/CCR7/CCR8/CCL23/ITK/DOCK2/CCR2/CCL20/PF4/HCK/CCL4L2/PIK3R5/CXCR1/PREX1/CXCR3/CCR5/CXCL10/AKT3/PRKCB/PIK3CG/CCR3/CXCL11/VAV1/CXCL9/GNG2/CXCR6/FGR/CCL21/ELMO1/CXCR4/ADCY1/ADCY6/ADCY5/GNB3/RASGRP2/LYN/PLCB2/JAK3/ADCY4/CCL5/GRK5/GNB4/WAS/GNG7/CCL22/CX3CL1/ADCY3/PF4V…
hsa05146	hsa05146	Amoebiasis - Homo sapiens (human)	101	0.691622	1.57267	9.999e-05	9.999e-05	0.000335627	4769	tags=50%, list=13%, signal=44%	3569/2921/2920/1437/3576/2919/3553/3586/7124/7042/2335/1511/10319/7850/5332/7099/1281/9630/3592/1282/3910/5579/5272/1277/3918/284217/1286/1278/3908/1284/107/929/4843/3458/5330/3689/3909/5578/3915/3554/912/1285/3912/3913/5293/23236/3914/5567/7043/87/4790	IL6/CXCL3/CXCL2/CSF2/CXCL8/CXCL1/IL1B/IL10/TNF/TGFB2/FN1/CTSG/LAMC3/IL1R2/PLCB4/TLR4/COL3A1/GNA14/IL12A/COL4A1/LAMA4/PRKCB/SERPINB9/COL1A1/LAMC2/LAMA1/COL4A4/COL1A2/LAMA2/COL4A2/ADCY1/CD14/NOS2/IFNG/PLCB2/ITGB2/LAMA3/PRKCA/LAMC1/IL1R1/CD1D/COL4A3/LAMB1/LAMB2/PIK3CD/PLCB1/LAMB3/PRKACB/TGFB3/ACTN1/NFKB1
hsa04668	hsa04668	TNF signaling pathway - Homo sapiens (human)	114	0.680681	1.5539	9.999e-05	9.999e-05	0.000335627	7129	tags=58%, list=20%, signal=47%	3569/2921/6374/2920/1437/3976/6401/6372/2919/5743/3553/6347/4314/7124/2353/7412/9586/9021/7128/1906/3383/6364/4318/7424/7185/7133/3627/10000/2277/90993/4049/6352/1435/7188/6376/84699/8809/6300/330/355/5293/4323/182/5608/3456/3725/64764/4792/602/4790/5295/1326/3726/5602/8503/3600/1147/8772/197259/207/5599/7187/1386/5600/3659/840	IL6/CXCL3/CXCL5/CXCL2/CSF2/LIF/SELE/CXCL6/CXCL1/PTGS2/IL1B/CCL2/MMP3/TNF/FOS/VCAM1/CREB5/SOCS3/TNFAIP3/EDN1/ICAM1/CCL20/MMP9/VEGFC/TRAF1/TNFRSF1B/CXCL10/AKT3/VEGFD/CREB3L1/LTA/CCL5/CSF1/TRAF5/CX3CL1/CREB3L3/IL18R1/MAPK12/BIRC3/FAS/PIK3CD/MMP14/JAG1/MAP2K6/IFNB1/JUN/CREB3L2/NFKBIA/BCL3/NFKB1/PIK3R1/MAP3K8/JUNB/MAPK10/PIK3R3/IL15/CHUK/FADD/MLKL/AKT1/MAPK8/TRAF3/ATF2/MAPK11/IRF1/CASP7
hsa04933	hsa04933	AGE-RAGE signaling pathway in diabetic complications - Homo sapiens (human)	100	0.679651	1.54463	9.999e-05	9.999e-05	0.000335627	7600	tags=61%, list=21%, signal=48%	3569/3576/6401/3553/6347/7124/7042/7412/5054/2335/5332/1958/1906/3552/3383/1281/183/7424/1536/4313/1282/10000/5579/7048/1277/2277/2152/1286/1278/1284/4846/5330/5578/6300/1285/51196/185/5293/50507/23236/596/7046/3725/7043/4772/4790/5295/3717/5602/8503/1019/207/5599/5581/7422/5600/595/5601/2308/5336/6772	IL6/CXCL8/SELE/IL1B/CCL2/TNF/TGFB2/VCAM1/SERPINE1/FN1/PLCB4/EGR1/EDN1/IL1A/ICAM1/COL3A1/AGT/VEGFC/CYBB/MMP2/COL4A1/AKT3/PRKCB/TGFBR2/COL1A1/VEGFD/F3/COL4A4/COL1A2/COL4A2/NOS3/PLCB2/PRKCA/MAPK12/COL4A3/PLCE1/AGTR1/PIK3CD/NOX4/PLCB1/BCL2/TGFBR1/JUN/TGFB3/NFATC1/NFKB1/PIK3R1/JAK2/MAPK10/PIK3R3/CDK4/AKT1/MAPK8/PRKCE/VEGFA/MAPK11/CCND1/MAPK9/FOXO1/PLCG2/STAT1
hsa04380	hsa04380	Osteoclast differentiation - Homo sapiens (human)	126	0.673179	1.54139	9.999e-05	9.999e-05	0.000335627	7600	tags=63%, list=21%, signal=50%	3553/353514/2354/4982/2215/10288/3690/7124/79168/7042/11024/2353/11027/10990/11006/9021/10859/10326/11025/8600/3552/2212/3937/2214/23547/5468/10000/4773/7048/9103/1436/2209/2534/814/1513/3458/2213/1435/6688/55423/695/8061/7305/6300/3554/3932/653361/5293/4286/4791/5608/4688/3456/7046/126014/3725/4689/4772/4792/8878/4790/5971/3455/5533/5295/3726/5602/2274/8503/1147/207/5599/3727/8651/5600/10379/879…	IL1B/LILRA5/FOSB/TNFRSF11B/FCGR3B/LILRB2/ITGB3/TNF/LILRA6/TGFB2/LILRA1/FOS/LILRA2/LILRB5/LILRB4/SOCS3/LILRB1/SIRPB1/LILRB3/TNFSF11/IL1A/FCGR2A/LCP2/FCGR3A/LILRA4/PPARG/AKT3/NFATC2/TGFBR2/FCGR2C/CSF1R/FCGR1A/FYN/CAMK4/CTSK/IFNG/FCGR2B/CSF1/SPI1/SIRPG/BTK/FOSL1/TYROBP/MAPK12/IL1R1/LCK/NCF1/PIK3CD/MITF/NFKB2/MAP2K6/NCF2/IFNB1/TGFBR1/OSCAR/JUN/NCF4/NFATC1/NFKBIA/SQSTM1/NFKB1/RELB/IFNAR2/PPP3CC/PIK3R1…
hsa04657	hsa04657	IL-17 signaling pathway - Homo sapiens (human)	94	0.673346	1.52679	9.999e-05	9.999e-05	0.000335627	3075	tags=36%, list=8%, signal=33%	3569/1440/2921/6374/2920/1437/3576/727897/6372/2919/5743/3553/6347/2354/4322/4586/6354/4312/4314/7124/6356/2353/7128/6364/4318/3627/3458/5596/3596/8061/7188/6300/53342/3605	IL6/CSF3/CXCL3/CXCL5/CXCL2/CSF2/CXCL8/MUC5B/CXCL6/CXCL1/PTGS2/IL1B/CCL2/FOSB/MMP13/MUC5AC/CCL7/MMP1/MMP3/TNF/CCL11/FOS/TNFAIP3/CCL20/MMP9/CXCL10/IFNG/MAPK4/IL13/FOSL1/TRAF5/MAPK12/IL17D/IL17A
hsa05142	hsa05142	Chagas disease - Homo sapiens (human)	101	0.669192	1.52166	9.999e-05	9.999e-05	0.000335627	6722	tags=54%, list=19%, signal=44%	3569/3576/3553/6347/3586/6348/7124/414062/7042/2353/5054/5332/7099/9630/3592/718/10000/7048/917/1636/107/4843/919/3458/714/5330/356/713/6352/712/916/6300/915/355/10333/5293/23236/3456/7046/3725/7043/4792/5521/4790/5295/5602/8503/1147/8772/207/5599/3654/2774/7097/2771	IL6/CXCL8/IL1B/CCL2/IL10/CCL3/TNF/CCL3L3/TGFB2/FOS/SERPINE1/PLCB4/TLR4/GNA14/IL12A/C3/AKT3/TGFBR2/CD3G/ACE/ADCY1/NOS2/CD247/IFNG/C1QC/PLCB2/FASLG/C1QB/CCL5/C1QA/CD3E/MAPK12/CD3D/FAS/TLR6/PIK3CD/PLCB1/IFNB1/TGFBR1/JUN/TGFB3/NFKBIA/PPP2R2B/NFKB1/PIK3R1/MAPK10/PIK3R3/CHUK/FADD/AKT1/MAPK8/IRAK1/GNAL/TLR2/GNAI2
hsa04630	hsa04630	JAK-STAT signaling pathway - Homo sapiens (human)	166	0.657714	1.51764	9.999e-05	9.999e-05	0.000335627	7301	tags=52%, list=20%, signal=42%	3569/1440/11009/1437/5008/3976/3589/50604/3586/1441/3575/9021/29949/64109/3598/5156/3568/316/3559/3587/5159/3592/1439/50615/10000/282618/8835/3560/3977/23529/5155/5618/3563/3458/56832/3718/3574/6775/9180/3594/3596/3581/246778/7066/59067/1950/5293/3572/282616/133396/4609/3456/3590/596/51561/3561/5154/5894/50616/3455/1438/5295/2670/9063/3953/3717/8503/2057/1270/9655/3600/149233/4170/2273/2033/207/9…	IL6/CSF3/IL24/CSF2/OSM/LIF/IL11/IL20/IL10/CSF3R/IL7R/SOCS3/IL19/CRLF2/IL13RA2/PDGFRA/IL5RA/AOX1/IL2RA/IL10RA/PDGFRB/IL12A/CSF2RB/IL21R/AKT3/IFNL1/SOCS2/IL2RB/LIFR/CLCF1/PDGFB/PRLR/IL3RA/IFNG/IFNK/JAK3/IL7/STAT4/OSMR/IL12RB1/IL13/IL9R/IL27/THPO/IL21/EGF/PIK3CD/IL6ST/IFNL2/IL31RA/MYC/IFNB1/IL11RA/BCL2/IL23A/IL2RG/PDGFA/RAF1/IL22/IFNAR2/CSF2RA/PIK3R1/GFAP/PIAS2/LEPR/JAK2/PIK3R3/EPOR/CNTF/SOCS5/IL15/…
hsa04620	hsa04620	Toll-like receptor signaling pathway - Homo sapiens (human)	102	0.653055	1.48558	9.999e-05	9.999e-05	0.000335627	7037	tags=50%, list=19%, signal=40%	3569/3576/3929/3553/6348/7124/414062/6696/2353/6351/941/51311/7099/3592/9560/3627/10000/6373/51284/4283/7096/1513/929/6352/942/6300/10333/5293/5608/353376/3456/3725/4792/4790/3455/5295/1326/5602/8503/114609/1147/8772/207/5599/7187/3654/29110/7097/958/3665/5600	IL6/CXCL8/LBP/IL1B/CCL3/TNF/CCL3L3/SPP1/FOS/CCL4/CD80/TLR8/TLR4/IL12A/CCL4L2/CXCL10/AKT3/CXCL11/TLR7/CXCL9/TLR1/CTSK/CD14/CCL5/CD86/MAPK12/TLR6/PIK3CD/MAP2K6/TICAM2/IFNB1/JUN/NFKBIA/NFKB1/IFNAR2/PIK3R1/MAP3K8/MAPK10/PIK3R3/TIRAP/CHUK/FADD/AKT1/MAPK8/TRAF3/IRAK1/TBK1/TLR2/CD40/IRF7/MAPK11
hsa04659	hsa04659	Th17 cell differentiation - Homo sapiens (human)	106	0.651734	1.48421	9.999e-05	9.999e-05	0.000335627	7037	tags=60%, list=19%, signal=49%	3569/3553/3662/2353/3559/50615/4773/7048/3560/917/50943/920/919/3458/3718/30009/3594/3111/916/3113/3109/3117/3122/6300/3554/246778/3932/915/7535/10148/59067/3605/3123/6258/27040/861/3119/3572/3127/3112/3115/7046/196/3108/3725/4772/4792/4790/51561/3561/3556/50616/5588/5533/4794/3717/5602/1147/149233/5599/9466/6095/3118/5600	IL6/IL1B/IRF4/FOS/IL2RA/IL21R/NFATC2/TGFBR2/IL2RB/CD3G/FOXP3/CD4/CD247/IFNG/JAK3/TBX21/IL12RB1/HLA-DOA/CD3E/HLA-DPA1/HLA-DMB/HLA-DQA1/HLA-DRA/MAPK12/IL1R1/IL27/LCK/CD3D/ZAP70/EBI3/IL21/IL17A/HLA-DRB1/RXRG/LAT/RUNX1/HLA-DQB1/IL6ST/HLA-DRB5/HLA-DOB/HLA-DPB1/TGFBR1/AHR/HLA-DMA/JUN/NFATC1/NFKBIA/NFKB1/IL23A/IL2RG/IL1RAP/IL22/PRKCQ/PPP3CC/NFKBIE/JAK2/MAPK10/CHUK/IL23R/MAPK8/IL27RA/RORA/HLA-DQA2/MAPK11
hsa04928	hsa04928	Parathyroid hormone synthesis, secretion and action - Homo sapiens (human)	106	0.651465	1.4836	9.999e-05	9.999e-05	0.000335627	7333	tags=58%, list=20%, signal=46%	10568/4322/5142/4929/2353/9586/5332/1958/8600/1839/1591/50964/5744/5144/5579/1594/2260/3708/107/112/4325/111/90993/5141/5330/196883/860/5578/84699/109/114/9365/10893/6258/64386/4323/2768/8521/23236/4040/113/596/5567/64764/5894/408/4208/3710/10672/4209/5582/409/4326/2771/11214/3727/1386/9826/4041/5745/5143	SLC34A2/MMP13/PDE4B/NR4A2/FOS/CREB5/PLCB4/EGR1/TNFSF11/HBEGF/CYP24A1/SOST/PTHLH/PDE4D/PRKCB/CYP27B1/FGFR1/ITPR1/ADCY1/ADCY6/MMP16/ADCY5/CREB3L1/PDE4A/PLCB2/ADCY4/RUNX2/PRKCA/CREB3L3/ADCY3/ADCY8/KL/MMP24/RXRG/MMP25/MMP14/GNA12/GCM1/PLCB1/LRP6/ADCY7/BCL2/PRKACB/CREB3L2/RAF1/ARRB1/MEF2C/ITPR3/GNA13/MEF2D/PRKCG/ARRB2/MMP17/GNAI2/AKAP13/JUND/ATF2/ARHGEF11/LRP5/PTH1R/PDE4C
hsa04064	hsa04064	NF-kappa B signaling pathway - Homo sapiens (human)	101	0.651774	1.48206	9.999e-05	9.999e-05	0.000335627	6939	tags=54%, list=19%, signal=44%	2921/2920/3576/2919/3929/5743/3553/597/7124/6387/6351/7412/6363/6357/7128/8600/7099/3383/7185/9560/60401/5579/5328/6366/959/929/84433/10673/4067/4049/695/7188/3554/3932/7535/330/27040/472/4791/353376/596/4792/4790/5588/5971/142/4050/114609/1147/7706/7187/29775/3654/958/8740	CXCL3/CXCL2/CXCL8/CXCL1/LBP/PTGS2/IL1B/BCL2A1/TNF/CXCL12/CCL4/VCAM1/CCL19/CCL13/TNFAIP3/TNFSF11/TLR4/ICAM1/TRAF1/CCL4L2/EDA2R/PRKCB/PLAU/CCL21/CD40LG/CD14/CARD11/TNFSF13B/LYN/LTA/BTK/TRAF5/IL1R1/LCK/ZAP70/BIRC3/LAT/ATM/NFKB2/TICAM2/BCL2/NFKBIA/NFKB1/PRKCQ/RELB/PARP1/LTB/TIRAP/CHUK/TRIM25/TRAF3/CARD10/IRAK1/CD40/TNFSF14
hsa04926	hsa04926	Relaxin signaling pathway - Homo sapiens (human)	129	0.642606	1.47263	9.999e-05	9.999e-05	0.000335627	7037	tags=54%, list=19%, signal=44%	4322/399694/4312/53358/2353/9586/5332/1906/1281/4318/7424/4313/1282/59350/10000/7048/1277/2277/1286/1278/54331/1284/107/112/111/90993/1910/4843/2784/4846/5330/196883/59345/2788/5578/59/84699/109/4842/6300/114/1285/2791/94235/5293/51289/3640/23236/113/7046/3725/5567/64764/4792/4790/5894/408/5295/5602/8503/6019/207/5599/409/2793/2771/7422/6464/1386/5600	MMP13/SHC4/MMP1/SHC3/FOS/CREB5/PLCB4/EDN1/COL3A1/MMP9/VEGFC/MMP2/COL4A1/RXFP1/AKT3/TGFBR2/COL1A1/VEGFD/COL4A4/COL1A2/GNG2/COL4A2/ADCY1/ADCY6/ADCY5/CREB3L1/EDNRB/NOS2/GNB3/NOS3/PLCB2/ADCY4/GNB4/GNG7/PRKCA/ACTA2/CREB3L3/ADCY3/NOS1/MAPK12/ADCY8/COL4A3/GNG11/GNG8/PIK3CD/RXFP3/INSL3/PLCB1/ADCY7/TGFBR1/JUN/PRKACB/CREB3L2/NFKBIA/NFKB1/RAF1/ARRB1/PIK3R1/MAPK10/PIK3R3/RLN2/AKT1/MAPK8/ARRB2/GNGT2/GNAI2/VEG…
hsa04670	hsa04670	Leukocyte transendothelial migration - Homo sapiens (human)	113	0.641985	1.46525	9.999e-05	9.999e-05	0.000335627	7634	tags=58%, list=21%, signal=46%	9071/6387/7412/399/3702/1365/3383/4318/1536/4313/5579/5175/3683/51208/3676/7409/1003/23562/9073/7852/83700/3689/5578/5010/6300/137075/7070/90952/1499/653361/9075/5293/10398/49861/3688/4688/58494/100132463/9475/4689/87/5880/5295/83692/6093/394/24146/29119/3684/7410/5908/11069/8503/1364/5582/7294/7414/5781/2771/5829/9074/5600/7122/5747/5336/4478	CLDN10/CXCL12/VCAM1/RHOH/ITK/CLDN3/ICAM1/MMP9/CYBB/MMP2/PRKCB/PECAM1/ITGAL/CLDN18/ITGA4/VAV1/CDH5/CLDN14/CLDN8/CXCR4/JAM3/ITGB2/PRKCA/CLDN11/MAPK12/CLDN23/THY1/ESAM/CTNNB1/NCF1/CLDN2/PIK3CD/MYL9/CLDN20/ITGB1/NCF2/JAM2/CLDN24/ROCK2/NCF4/ACTN1/RAC2/PIK3R1/CD99L2/ROCK1/ARHGAP5/CLDN15/CTNNA3/ITGAM/VAV2/RAP1B/RAPGEF4/PIK3R3/CLDN4/PRKCG/TXK/VCL/PTPN11/GNAI2/PXN/CLDN6/MAPK11/CLDN5/PTK2/PLCG2/MSN
hsa04970	hsa04970	Salivary secretion - Homo sapiens (human)	93	0.634373	1.43772	9.999e-05	9.999e-05	0.000335627	4500	tags=49%, list=12%, signal=43%	727897/1755/4586/4589/6779/4069/5332/147/4025/2982/952/2983/5579/3783/683/3708/3778/107/112/146/111/5592/5330/196883/5578/1472/490/362/5555/820/148/109/4842/114/5554/482/6558/153/491/2977/492/23236/113/154/6522/5567	MUC5B/DMBT1/MUC5AC/MUC7/STATH/LYZ/PLCB4/ADRA1B/LPO/GUCY1A1/CD38/GUCY1B1/PRKCB/KCNN4/BST1/ITPR1/KCNMA1/ADCY1/ADCY6/ADRA1D/ADCY5/PRKG1/PLCB2/ADCY4/PRKCA/CST4/ATP2B1/AQP5/PRH2/CAMP/ADRA1A/ADCY3/NOS1/ADCY8/PRH1/ATP1B2/SLC12A2/ADRB1/ATP2B2/GUCY1A2/ATP2B3/PLCB1/ADCY7/ADRB2/SLC4A2/PRKACB
hsa04936	hsa04936	Alcoholic liver disease - Homo sapiens (human)	142	0.623075	1.43227	9.999e-05	9.999e-05	0.000335627	8502	tags=48%, list=23%, signal=37%	3569/2921/2920/3576/2919/3929/3553/7124/728/721/720/7099/719/3592/5563/718/10000/219/929/714/356/713/10891/1374/9370/6932/712/6300/3605/51176/355/1499/50507/5608/3456/32/727/4792/4790/51422/717/5602/6934/114609/1147/8772/207/5599/7187/3654/29110/127/5565/5600/595/23175/5601/9663/125/2308/5562/23765/34/4615/3593/9020/83439/836	IL6/CXCL3/CXCL2/CXCL8/CXCL1/LBP/IL1B/TNF/C5AR1/C4B/C4A/TLR4/C3AR1/IL12A/PRKAA2/C3/AKT3/ALDH1B1/CD14/C1QC/FASLG/C1QB/PPARGC1A/CPT1A/ADIPOQ/TCF7/C1QA/MAPK12/IL17A/LEF1/FAS/CTNNB1/NOX4/MAP2K6/IFNB1/ACACB/C5/NFKBIA/NFKB1/PRKAG2/C2/MAPK10/TCF7L2/TIRAP/CHUK/FADD/AKT1/MAPK8/TRAF3/IRAK1/TBK1/ADH4/PRKAB2/MAPK11/CCND1/LPIN1/MAPK9/LPIN2/ADH1B/FOXO1/PRKAA1/IL17RA/ACADM/MYD88/IL12B/MAP3K14/TCF7L1/CASP3
hsa05145	hsa05145	Toxoplasmosis - Homo sapiens (human)	110	0.626044	1.42729	9.999e-05	9.999e-05	0.000335627	8502	tags=64%, list=23%, signal=49%	3586/7124/7042/10319/7099/3587/3592/23533/1234/3910/10000/5294/3918/284217/3908/959/240/4843/3310/3458/3909/3111/3915/3113/3109/3117/3122/6300/3912/345611/330/4261/3913/3123/3119/3127/3688/3112/3655/3914/5608/3115/596/3108/7043/4792/146850/4790/3717/5602/3949/1147/207/5599/3654/7097/2771/3118/8651/958/5600/3312/3911/5601/79444/6772/54205/4615/3593/836	IL10/TNF/TGFB2/LAMC3/TLR4/IL10RA/IL12A/PIK3R5/CCR5/LAMA4/AKT3/PIK3CG/LAMC2/LAMA1/LAMA2/CD40LG/ALOX5/NOS2/HSPA6/IFNG/LAMA3/HLA-DOA/LAMC1/HLA-DPA1/HLA-DMB/HLA-DQA1/HLA-DRA/MAPK12/LAMB1/IRGM/BIRC3/CIITA/LAMB2/HLA-DRB1/HLA-DQB1/HLA-DRB5/ITGB1/HLA-DOB/ITGA6/LAMB3/MAP2K6/HLA-DPB1/BCL2/HLA-DMA/TGFB3/NFKBIA/PIK3R6/NFKB1/JAK2/MAPK10/LDLR/CHUK/AKT1/MAPK8/IRAK1/TLR2/GNAI2/HLA-DQA2/SOCS1/CD40/MAPK11/HSPA8/LA…
hsa05414	hsa05414	Dilated cardiomyopathy - Homo sapiens (human)	95	0.625677	1.41941	9.999e-05	9.999e-05	0.000335627	7108	tags=59%, list=20%, signal=48%	3690/7124/7042/183/3479/3676/284217/6546/3678/22801/3672/3908/785/3680/107/112/111/489/6443/27091/196883/775/27092/781/109/93589/114/7168/3674/6444/8516/153/8515/59284/3688/113/3673/3655/3685/9254/783/5567/7043/1756/7169/3695/3696/776/4607/6547/55799/3679/3694/3691/6262/782	ITGB3/TNF/TGFB2/AGT/IGF1/ITGA4/LAMA1/SLC8A1/ITGA5/ITGA11/ITGA1/LAMA2/CACNB4/ITGA9/ADCY1/ADCY6/ADCY5/ATP2A3/SGCB/CACNG5/ADCY4/CACNA1C/CACNG4/CACNA2D1/ADCY3/CACNA2D4/ADCY8/TPM1/ITGA2B/SGCD/ITGA8/ADRB1/ITGA10/CACNG7/ITGB1/ADCY7/ITGA2/ITGA6/ITGAV/CACNA2D2/CACNB2/PRKACB/TGFB3/DMD/TPM2/ITGB7/ITGB8/CACNA1D/MYBPC3/SLC8A3/CACNA2D3/ITGA7/ITGB6/ITGB4/RYR2/CACNB1
hsa05202	hsa05202	Transcriptional misregulation in cancer - Homo sapiens (human)	192	0.608005	1.40839	9.999e-05	9.999e-05	0.000335627	8541	tags=53%, list=24%, signal=40%	3569/1437/3576/8013/8842/4314/597/8900/7850/64332/4318/7185/3479/3002/2138/3087/5468/3205/51804/7048/2115/2892/3207/3560/171558/2119/5328/2321/1436/2209/2322/5218/4914/929/3206/6935/5077/2530/9915/860/85414/4353/2313/6688/5327/8091/5079/942/6495/1848/862/330/6258/861/472/3398/4286/2078/1991/4609/5081/7157/4233/51426/8352/4790/8358/5154/3695/4208/3684/5087/890/4066/1053/7102/7113/3480/904/1668/461…	IL6/CSF2/CXCL8/NR4A3/PROM1/MMP3/BCL2A1/CCNA1/IL1R2/NFKBIZ/MMP9/TRAF1/IGF1/GZMB/EYA1/HHEX/PPARG/HOXA9/SIX4/TGFBR2/ETV1/GRIA3/HOXA11/IL2RB/PTCRA/ETV5/PLAU/FLT1/CSF1R/FCGR1A/FLT3/CDK14/NTRK1/CD14/HOXA10/ZEB1/PAX3/FUT8/ARNT2/RUNX2/SLC45A3/MPO/FLI1/SPI1/PLAT/HMGA2/PAX5/CD86/SIX1/DUSP6/RUNX1T1/BIRC3/RXRG/RUNX1/ATM/ID2/MITF/ERG/ELANE/MYC/PAX7/TP53/MET/POLK/H3C3/NFKB1/H3C2/PDGFA/ITGB7/MEF2C/ITGAM/PBX1/CC…
hsa04145	hsa04145	Phagosome - Homo sapiens (human)	149	0.611183	1.40635	9.999e-05	9.999e-05	0.000335627	7444	tags=50%, list=21%, signal=40%	2204/7057/2215/3690/4973/30835/7099/2212/1536/2214/4360/7058/4481/718/245972/3678/1520/9103/2209/1311/929/81035/7037/3689/1514/81027/2213/78989/4353/3111/10332/3113/3109/3117/4842/3122/10381/3123/715/653361/10333/3119/79659/3127/11151/3688/7846/3112/3673/3685/155066/9902/4688/3115/3108/10376/4689/10382/821/4074/3684/7060/6890/200576/1780/113457/7097/347733/3118/5289/3134/51807/23545/949/64581	FCAR/THBS1/FCGR3B/ITGB3/OLR1/CD209/TLR4/FCGR2A/CYBB/FCGR3A/MRC1/THBS2/MSR1/C3/ATP6V0D2/ITGA5/CTSS/FCGR2C/FCGR1A/COMP/CD14/COLEC12/TFRC/ITGB2/CTSL/TUBB1/FCGR2B/COLEC11/MPO/HLA-DOA/CLEC4M/HLA-DPA1/HLA-DMB/HLA-DQA1/NOS1/HLA-DRA/TUBB3/HLA-DRB1/C1R/NCF1/TLR6/HLA-DQB1/DYNC2H1/HLA-DRB5/CORO1A/ITGB1/TUBA1A/HLA-DOB/ITGA2/ITGAV/ATP6V0E2/MRC2/NCF2/HLA-DPB1/HLA-DMA/TUBA1B/NCF4/TUBB4A/CANX/M6PR/ITGAM/THBS4/TA…
hsa04611	hsa04611	Platelet activation - Homo sapiens (human)	124	0.604661	1.38378	9.999e-05	9.999e-05	0.000335627	5837	tags=48%, list=16%, signal=41%	3690/5332/2212/3937/1281/5023/5739/23533/2982/2983/10000/5294/1277/1278/2207/3708/2534/107/112/7450/111/83706/10235/5592/4067/4846/5330/196883/2149/54518/695/109/6300/114/6915/6916/3674/9002/5293/3688/2977/4638/23236/64805/113/3673/83660/7094/5567/9475/146850/2811/5295/6093/3710/91807/10672/5908/8605/8503	ITGB3/PLCB4/FCGR2A/LCP2/COL3A1/P2RX1/PTGIR/PIK3R5/GUCY1A1/GUCY1B1/AKT3/PIK3CG/COL1A1/COL1A2/FCER1G/ITPR1/FYN/ADCY1/ADCY6/VWF/ADCY5/FERMT3/RASGRP2/PRKG1/LYN/NOS3/PLCB2/ADCY4/F2R/APBB1IP/BTK/ADCY3/MAPK12/ADCY8/TBXA2R/TBXAS1/ITGA2B/F2RL3/PIK3CD/ITGB1/GUCY1A2/MYLK/PLCB1/P2RY12/ADCY7/ITGA2/TLN2/TLN1/PRKACB/ROCK2/PIK3R6/GP1BA/PIK3R1/ROCK1/ITPR3/MYLK3/GNA13/RAP1B/PLA2G4C/PIK3R3
hsa05418	hsa05418	Fluid shear stress and atherosclerosis - Homo sapiens (human)	138	0.596466	1.36989	9.999e-05	9.999e-05	0.000335627	7432	tags=55%, list=20%, signal=44%	6401/3553/6347/3690/7124/2353/7412/7850/1906/3552/3383/4318/4257/1843/4313/5563/6383/3791/10000/5175/5155/1003/10365/2946/3458/4846/1514/5327/2947/653689/6300/658/3554/4880/3674/1499/653361/5293/2938/9181/2953/1728/3162/3685/5608/4688/596/3725/7157/652/93/8878/5880/4790/2949/5154/445/857/4208/5295/90/5602/163688/2939/8503/1147/207/2948/5599/7422/858/5600/9446/5601/5747/7184	SELE/IL1B/CCL2/ITGB3/TNF/FOS/VCAM1/IL1R2/EDN1/IL1A/ICAM1/MMP9/MGST1/DUSP1/MMP2/PRKAA2/SDC2/KDR/AKT3/PECAM1/PDGFB/CDH5/KLF2/GSTM2/IFNG/NOS3/CTSL/PLAT/GSTM3/GSTT2B/MAPK12/BMPR1B/IL1R1/NPPC/ITGA2B/CTNNB1/NCF1/PIK3CD/GSTA1/ARHGEF2/GSTT2/NQO1/HMOX1/ITGAV/MAP2K6/NCF2/BCL2/JUN/TP53/BMP4/ACVR2B/SQSTM1/RAC2/NFKB1/GSTM5/PDGFA/ASS1/CAV1/MEF2C/PIK3R1/ACVR1/MAPK10/CALML6/GSTA2/PIK3R3/CHUK/AKT1/GSTM4/MAPK8/VEG…
hsa05152	hsa05152	Tuberculosis - Homo sapiens (human)	177	0.591189	1.36658	9.999e-05	9.999e-05	0.000335627	8560	tags=53%, list=24%, signal=41%	3569/3929/3553/1378/2215/3586/7124/7042/30835/26253/7099/3552/2212/3587/3687/2214/4360/3592/718/245972/10000/1594/2207/1520/9103/2209/7096/929/4843/3458/3689/2213/3111/10332/820/3113/3109/3117/3122/6300/3656/972/4261/317/3123/1379/10333/815/3119/3127/11151/5994/3112/9902/1263/3456/3115/596/3108/7043/4790/8767/51561/5993/5894/8844/5533/3684/3717/5602/163688/114609/8772/2033/207/5599/3654/7097/3118…	IL6/LBP/IL1B/CR1/FCGR3B/IL10/TNF/TGFB2/CD209/CLEC4E/TLR4/IL1A/FCGR2A/IL10RA/ITGAX/FCGR3A/MRC1/IL12A/C3/ATP6V0D2/AKT3/CYP27B1/FCER1G/CTSS/FCGR2C/FCGR1A/TLR1/CD14/NOS2/IFNG/ITGB2/FCGR2B/HLA-DOA/CLEC4M/CAMP/HLA-DPA1/HLA-DMB/HLA-DQA1/HLA-DRA/MAPK12/IRAK2/CD74/CIITA/APAF1/HLA-DRB1/CR1L/TLR6/CAMK2A/HLA-DQB1/HLA-DRB5/CORO1A/RFXAP/HLA-DOB/MRC2/PLK3/IFNB1/HLA-DPB1/BCL2/HLA-DMA/TGFB3/NFKB1/RIPK2/IL23A/RFX5…
hsa04360	hsa04360	Axon guidance - Homo sapiens (human)	182	0.588726	1.36201	9.999e-05	9.999e-05	0.000335627	7368	tags=51%, list=20%, signal=41%	6586/6387/91584/6469/2042/22854/5063/10371/7474/1630/2045/9723/2044/4773/3897/59277/8482/90249/27289/7852/2534/7222/10154/84628/7220/7223/8829/9353/57689/10501/91653/56896/5578/8633/4776/81029/658/7976/7225/2048/7869/2047/25/137970/6091/54437/5293/1949/815/10398/6585/80031/56920/3688/2242/9037/5998/54434/3611/57715/57556/64101/5727/57144/1073/4233/9423/9475/9901/6608/5880/5894/57522/4756/5533/180…	SLIT3/CXCL12/PLXNA4/SHH/EPHA3/NTNG1/PAK3/SEMA3A/WNT5A/DCC/EPHA7/SEMA3E/EPHA5/NFATC2/L1CAM/NTN4/SEMA7A/UNC5A/RND1/CXCR4/FYN/TRPC3/PLXNC1/NTNG2/TRPC1/TRPC4/NRP1/SLIT2/LRRC4C/SEMA6B/BOC/DPYSL5/PRKCA/UNC5C/NFATC4/WNT5B/BMPR1B/FZD3/TRPC6/EPHB2/SEMA3B/EPHB1/ABL1/UNC5D/ROBO1/SEMA5B/PIK3CD/EFNB3/CAMK2A/MYL9/SLIT1/SEMA6D/SEMA3G/ITGB1/FES/SEMA5A/RGS3/SSH1/ILK/SEMA4G/SEMA6A/LRRC4/PTCH1/PAK5/CFL2/MET/NTN1/RO…
hsa04072	hsa04072	Phospholipase D signaling pathway - Homo sapiens (human)	147	0.586234	1.34836	9.999e-05	9.999e-05	0.000335627	8184	tags=52%, list=23%, signal=40%	3576/5737/399694/53358/5332/5156/183/27128/5159/23533/8395/3577/2912/1902/10000/5294/552/8613/2206/1608/5155/2207/2534/107/112/111/5330/22808/196883/2149/9162/80310/3815/5578/56034/26052/2846/109/114/2918/1950/185/5293/2911/2768/23236/8527/113/8526/146850/5154/5894/4254/1607/5295/160851/10672/11069/8605/8503/554/207/8394/5781/8877/6464/3643/1759/5336/108/9265/56895/22800/8611/2917/56848	CXCL8/PTGFR/SHC4/SHC3/PLCB4/PDGFRA/AGT/CYTH4/PDGFRB/PIK3R5/PIP5K1B/CXCR1/GRM2/LPAR1/AKT3/PIK3CG/AVPR1A/PLPP3/MS4A2/DGKG/PDGFB/FCER1G/FYN/ADCY1/ADCY6/ADCY5/PLCB2/MRAS/ADCY4/F2R/DGKI/PDGFD/KIT/PRKCA/PDGFC/DNM3/LPAR4/ADCY3/ADCY8/GRM8/EGF/AGTR1/PIK3CD/GRM1/GNA12/PLCB1/DGKD/ADCY7/DGKE/PIK3R6/PDGFA/RAF1/KITLG/DGKB/PIK3R1/DGKH/GNA13/RAPGEF4/PLA2G4C/PIK3R3/AVPR2/AKT1/PIP5K1A/PTPN11/SPHK1/SHC1/INSR/DNM1/P…
hsa04022	hsa04022	cGMP-PKG signaling pathway - Homo sapiens (human)	167	0.580897	1.34069	9.999e-05	9.999e-05	0.000335627	7176	tags=53%, list=20%, signal=43%	9586/5332/4882/147/23533/2982/2983/150/10000/4773/5294/6546/3708/5139/3778/107/112/146/111/90993/1910/489/5592/3779/4846/1909/5330/196883/775/3764/5140/8654/4776/490/134/5997/84699/148/109/114/4880/482/151/7225/8660/185/153/2768/10398/491/2977/4638/492/23236/113/154/9475/4772/64764/5138/146850/5894/27094/152/4208/5533/776/6093/3710/10335/91807/10672/3667/6547/163688/480/4209/207/8471/476/2969/558…	CREB5/PLCB4/NPR2/ADRA1B/PIK3R5/GUCY1A1/GUCY1B1/ADRA2A/AKT3/NFATC2/PIK3CG/SLC8A1/ITPR1/PDE3A/KCNMA1/ADCY1/ADCY6/ADRA1D/ADCY5/CREB3L1/EDNRB/ATP2A3/PRKG1/KCNMB1/NOS3/EDNRA/PLCB2/ADCY4/CACNA1C/KCNJ8/PDE3B/PDE5A/NFATC4/ATP2B1/ADORA1/RGS2/CREB3L3/ADRA1A/ADCY3/ADCY8/NPPC/ATP1B2/ADRA2B/TRPC6/IRS2/AGTR1/ADRB1/GNA12/MYL9/ATP2B2/GUCY1A2/MYLK/ATP2B3/PLCB1/ADCY7/ADRB2/ROCK2/NFATC1/CREB3L2/PDE2A/PIK3R6/RAF1/KC…
hsa04061	hsa04061	Viral protein interaction with cytokine and cytokine receptor - Homo sapiens (human)	98	0.8023	1.82208	0.0001	0.0001	0.000335627	5212	tags=76%, list=14%, signal=65%	3569/2921/6374/2920/11009/3576/6372/2919/6355/6362/6347/6354/8794/50604/5473/3586/6348/10563/7124/414062/1230/6387/6356/6351/1233/6363/6357/29949/1236/1237/6368/8807/729230/3559/6364/5196/3587/7133/9560/3577/2833/1234/3627/1232/6373/3560/57007/4283/1436/6366/7852/51554/4049/6352/1435/6367/6376/8809/5197/8793/1524/6360/3572/643/6346/6369/8795/8797/56477/1235/3561/6358/6361/6375	IL6/CXCL3/CXCL5/CXCL2/IL24/CXCL8/CXCL6/CXCL1/CCL8/CCL18/CCL2/CCL7/TNFRSF10C/IL20/PPBP/IL10/CCL3/CXCL13/TNF/CCL3L3/CCR1/CXCL12/CCL11/CCL4/CCR4/CCL19/CCL13/IL19/CCR7/CCR8/CCL23/IL18RAP/CCR2/IL2RA/CCL20/PF4/IL10RA/TNFRSF1B/CCL4L2/CXCR1/CXCR3/CCR5/CXCL10/CCR3/CXCL11/IL2RB/ACKR3/CXCL9/CSF1R/CCL21/CXCR4/ACKR4/LTA/CCL5/CSF1/CCL22/CX3CL1/IL18R1/PF4V1/TNFRSF10D/CX3CR1/CCL16/IL6ST/CXCR5/CCL1/CCL24/TNFRSF10…
hsa05323	hsa05323	Rheumatoid arthritis - Homo sapiens (human)	89	0.777933	1.76005	0.0001	0.0001	0.000335627	4568	tags=62%, list=13%, signal=54%	3569/2921/6374/2920/1437/3576/6372/2919/3553/3589/6347/4312/4314/6348/7124/414062/7042/6387/2353/941/1493/8600/940/7099/3552/3383/7010/6364/284/245972/3683/2321/1513/10673/3458/3689/1514/6352/1435/3111/942/3113/3109/3117/3122/3605/3123/3119/3127/3112/155066/3115/3108/3725/7043	IL6/CXCL3/CXCL5/CXCL2/CSF2/CXCL8/CXCL6/CXCL1/IL1B/IL11/CCL2/MMP1/MMP3/CCL3/TNF/CCL3L3/TGFB2/CXCL12/FOS/CD80/CTLA4/TNFSF11/CD28/TLR4/IL1A/ICAM1/TEK/CCL20/ANGPT1/ATP6V0D2/ITGAL/FLT1/CTSK/TNFSF13B/IFNG/ITGB2/CTSL/CCL5/CSF1/HLA-DOA/CD86/HLA-DPA1/HLA-DMB/HLA-DQA1/HLA-DRA/IL17A/HLA-DRB1/HLA-DQB1/HLA-DRB5/HLA-DOB/ATP6V0E2/HLA-DPB1/HLA-DMA/JUN/TGFB3
hsa04512	hsa04512	ECM-receptor interaction - Homo sapiens (human)	88	0.722109	1.63292	0.0001	0.0001	0.000335627	5217	tags=65%, list=14%, signal=56%	7057/3690/6696/2335/10319/256076/7143/341640/3371/5649/1293/3381/7058/9900/1282/7148/131873/3910/1277/3918/3676/284217/3678/22801/3672/1286/1278/7448/3908/1284/1311/3680/7450/1291/158326/3909/1292/63923/80144/3915/3339/1285/3912/3913/3674/8516/8515/3688/3673/3655/3685/3914/9899/22987/2811/3695/3696	THBS1/ITGB3/SPP1/FN1/LAMC3/COL6A5/TNR/FREM2/TNC/RELN/COL6A3/IBSP/THBS2/SV2A/COL4A1/TNXB/COL6A6/LAMA4/COL1A1/LAMC2/ITGA4/LAMA1/ITGA5/ITGA11/ITGA1/COL4A4/COL1A2/VTN/LAMA2/COL4A2/COMP/ITGA9/VWF/COL6A1/FREM1/LAMA3/COL6A2/TNN/FRAS1/LAMC1/HSPG2/COL4A3/LAMB1/LAMB2/ITGA2B/ITGA8/ITGA10/ITGB1/ITGA2/ITGA6/ITGAV/LAMB3/SV2B/SV2C/GP1BA/ITGB7/ITGB8
hsa04610	hsa04610	Complement and coagulation cascades - Homo sapiens (human)	86	0.714873	1.61523	0.0001	0.0001	0.000335627	5735	tags=59%, list=16%, signal=50%	5648/1378/1380/728/2153/5054/730/11326/5329/721/720/5265/3687/719/718/2151/729/1191/722/5270/5104/2152/7448/5328/7450/2/3075/629/714/725/713/3689/2149/710/716/7035/712/5327/2162/715/1379/9002/727/2159/2157/3426/1604/10544/3684/2155/717	MASP1/CR1/CR2/C5AR1/F5/SERPINE1/C7/VSIG4/PLAUR/C4B/C4A/SERPINA1/ITGAX/C3AR1/C3/F2RL2/C6/CLU/C4BPA/SERPINE2/SERPINA5/F3/VTN/PLAU/VWF/A2M/CFH/CFB/C1QC/C4BPB/C1QB/ITGB2/F2R/SERPING1/C1S/TFPI/C1QA/PLAT/F13A1/C1R/CR1L/F2RL3/C5/F10/F8/CFI/CD55/PROCR/ITGAM/F7/C2
hsa05410	hsa05410	Hypertrophic cardiomyopathy - Homo sapiens (human)	90	0.643794	1.45694	0.0001	0.0001	0.000335627	7108	tags=59%, list=20%, signal=47%	3569/3690/7124/7042/1906/183/3479/5563/3676/284217/6546/3678/22801/3672/1636/3908/785/3680/489/6443/27091/775/27092/781/93589/7168/3674/6444/8516/8515/59284/3688/3673/3655/3685/9254/783/7043/1756/7169/3695/3696/776/51422/4607/6547/55799/3679/3694/5565/3691/6262/782	IL6/ITGB3/TNF/TGFB2/EDN1/AGT/IGF1/PRKAA2/ITGA4/LAMA1/SLC8A1/ITGA5/ITGA11/ITGA1/ACE/LAMA2/CACNB4/ITGA9/ATP2A3/SGCB/CACNG5/CACNA1C/CACNG4/CACNA2D1/CACNA2D4/TPM1/ITGA2B/SGCD/ITGA8/ITGA10/CACNG7/ITGB1/ITGA2/ITGA6/ITGAV/CACNA2D2/CACNB2/TGFB3/DMD/TPM2/ITGB7/ITGB8/CACNA1D/PRKAG2/MYBPC3/SLC8A3/CACNA2D3/ITGA7/ITGB6/PRKAB2/ITGB4/RYR2/CACNB1
hsa04974	hsa04974	Protein digestion and absorption - Homo sapiens (human)	103	0.638478	1.45298	0.0001	0.0001	0.000335627	8005	tags=57%, list=22%, signal=45%	1306/4311/7373/1295/255631/10008/256076/1281/117247/1359/1293/1290/1282/131873/1803/1301/1277/6546/7512/1305/1300/9056/3783/1286/1278/91522/1303/1284/6505/1291/1289/1292/169044/50509/1310/136227/1285/482/80781/4224/1296/1360/3784/120103/2006/11136/1358/1294/6547/480/340267/476/206358/478/8645/1299/85301/1504/1308	COL15A1/MME/COL14A1/COL8A1/COL24A1/KCNE3/COL6A5/COL3A1/SLC16A10/CPA3/COL6A3/COL5A2/COL4A1/COL6A6/DPP4/COL11A1/COL1A1/SLC8A1/XPNPEP2/COL13A1/COL10A1/SLC7A7/KCNN4/COL4A4/COL1A2/COL23A1/COL12A1/COL4A2/SLC1A1/COL6A1/COL5A1/COL6A2/COL22A1/COL5A3/COL19A1/COL26A1/COL4A3/ATP1B2/COL18A1/MEP1A/COL8A2/CPB1/KCNQ1/SLC36A4/ELN/SLC7A9/CPA2/COL7A1/SLC8A3/ATP1A4/COL28A1/ATP1A1/SLC36A1/ATP1A3/KCNK5/COL9A3/COL27A1/…
hsa04911	hsa04911	Insulin secretion - Homo sapiens (human)	86	0.635646	1.43622	0.0001	0.0001	0.000335627	8517	tags=60%, list=23%, signal=46%	116/9586/5332/27445/5579/3783/6616/3778/107/112/111/90993/3779/5330/3781/196883/775/3782/5578/886/84699/109/2645/114/482/117/815/23236/113/6804/885/2740/9699/5567/64764/3780/27094/776/3710/11069/480/2864/5582/476/6262/1386/478/108/816/778/10488/6833	ADCYAP1/CREB5/PLCB4/PCLO/PRKCB/KCNN4/SNAP25/KCNMA1/ADCY1/ADCY6/ADCY5/CREB3L1/KCNMB1/PLCB2/KCNN2/ADCY4/CACNA1C/KCNN3/PRKCA/CCKAR/CREB3L3/ADCY3/GCK/ADCY8/ATP1B2/ADCYAP1R1/CAMK2A/PLCB1/ADCY7/STX1A/CCK/GLP1R/RIMS2/PRKACB/CREB3L2/KCNN1/KCNMB3/CACNA1D/ITPR3/RAPGEF4/ATP1A4/FFAR1/PRKCG/ATP1A1/RYR2/ATF2/ATP1A3/ADCY2/CAMK2B/CACNA1F/CREB3/ABCC8
hsa05222	hsa05222	Small cell lung cancer - Homo sapiens (human)	92	0.629683	1.42647	0.0001	0.0001	0.000335627	9559	tags=70%, list=26%, signal=51%	5743/2335/10319/7185/1282/5915/3910/10000/3918/284217/1286/3908/1284/4843/3909/3915/7188/1285/3912/330/317/3913/3674/6258/1021/5293/3688/9134/3673/3655/3685/3914/4609/596/7157/2272/51426/4792/4790/5295/9618/1871/8503/1147/1019/207/7187/1017/595/3911/5747/79444/5925/3675/54205/1869/836/5296/1287/1163/1164/1647/7189/331	PTGS2/FN1/LAMC3/TRAF1/COL4A1/RARB/LAMA4/AKT3/LAMC2/LAMA1/COL4A4/LAMA2/COL4A2/NOS2/LAMA3/LAMC1/TRAF5/COL4A3/LAMB1/BIRC3/APAF1/LAMB2/ITGA2B/RXRG/CDK6/PIK3CD/ITGB1/CCNE2/ITGA2/ITGA6/ITGAV/LAMB3/MYC/BCL2/TP53/FHIT/POLK/NFKBIA/NFKB1/PIK3R1/TRAF4/E2F3/PIK3R3/CHUK/CDK4/AKT1/TRAF3/CDK2/CCND1/LAMA5/PTK2/BIRC7/RB1/ITGA3/CYCS/E2F1/CASP3/PIK3R2/COL4A5/CKS1B/CKS2/GADD45A/TRAF6/XIAP
hsa05032	hsa05032	Morphine addiction - Homo sapiens (human)	90	0.627376	1.41978	0.0001	0.0001	0.000335627	7333	tags=52%, list=20%, signal=42%	5142/1812/5137/2568/5144/5579/5136/10846/54331/5139/107/112/111/2784/5141/196883/2869/5140/59345/5153/27115/2788/5578/134/2570/109/114/3763/2791/94235/157/9568/113/5567/5138/5151/408/2558/5582/2555/409/2793/2771/2567/2550/2561/5143	PDE4B/DRD1/PDE1C/GABRP/PDE4D/PRKCB/PDE1A/PDE10A/GNG2/PDE3A/ADCY1/ADCY6/ADCY5/GNB3/PDE4A/ADCY4/GRK5/PDE3B/GNB4/PDE1B/PDE7B/GNG7/PRKCA/ADORA1/GABRR2/ADCY3/ADCY8/KCNJ6/GNG11/GNG8/GRK3/GABBR2/ADCY7/PRKACB/PDE2A/PDE8A/ARRB1/GABRA5/PRKCG/GABRA2/ARRB2/GNGT2/GNAI2/GABRG3/GABBR1/GABRB2/PDE4C
hsa04658	hsa04658	Th1 and Th2 cell differentiation - Homo sapiens (human)	90	0.627187	1.41936	0.0001	0.0001	0.000335627	7892	tags=62%, list=22%, signal=49%	2353/3559/3592/4773/3560/917/864/920/919/3458/3718/6775/30009/3594/3111/916/3596/28514/3113/3109/3117/3122/6300/3932/915/7535/54567/3123/27040/3119/3127/10683/3112/182/3115/3108/3725/4772/4792/4790/3561/5588/5533/4794/11317/3717/5602/1147/4851/5599/3118/5600/84441/5601/6772/9794	FOS/IL2RA/IL12A/NFATC2/IL2RB/CD3G/RUNX3/CD4/CD247/IFNG/JAK3/STAT4/TBX21/IL12RB1/HLA-DOA/CD3E/IL13/DLL1/HLA-DPA1/HLA-DMB/HLA-DQA1/HLA-DRA/MAPK12/LCK/CD3D/ZAP70/DLL4/HLA-DRB1/LAT/HLA-DQB1/HLA-DRB5/DLL3/HLA-DOB/JAG1/HLA-DPB1/HLA-DMA/JUN/NFATC1/NFKBIA/NFKB1/IL2RG/PRKCQ/PPP3CC/NFKBIE/RBPJL/JAK2/MAPK10/CHUK/NOTCH1/MAPK8/HLA-DQA2/MAPK11/MAML2/MAPK9/STAT1/MAML1
hsa05140	hsa05140	Leishmaniasis - Homo sapiens (human)	74	0.689026	1.5467	0.00010001	0.00010001	0.000335627	4769	tags=58%, list=13%, signal=51%	5743/3553/1378/2215/3586/7124/7042/2353/7099/3552/2212/1536/2214/3592/718/5579/3676/9103/2209/4843/3458/3689/3111/3113/3109/3117/3122/6300/3123/653361/1379/3119/3127/3688/3112/4688/3115/3108/3725/7043/4689/4792/4790	PTGS2/IL1B/CR1/FCGR3B/IL10/TNF/TGFB2/FOS/TLR4/IL1A/FCGR2A/CYBB/FCGR3A/IL12A/C3/PRKCB/ITGA4/FCGR2C/FCGR1A/NOS2/IFNG/ITGB2/HLA-DOA/HLA-DPA1/HLA-DMB/HLA-DQA1/HLA-DRA/MAPK12/HLA-DRB1/NCF1/CR1L/HLA-DQB1/HLA-DRB5/ITGB1/HLA-DOB/NCF2/HLA-DPB1/HLA-DMA/JUN/TGFB3/NCF4/NFKBIA/NFKB1
hsa04662	hsa04662	B cell receptor signaling pathway - Homo sapiens (human)	81	0.671345	1.51313	0.00010001	0.00010001	0.000335627	6311	tags=57%, list=17%, signal=47%	353514/1380/10288/79168/973/11024/2353/11027/10990/11006/930/10859/11025/118788/23547/10000/5579/4773/640/7409/974/971/933/84433/25780/4067/2213/695/8519/5293/55024/3725/3635/4772/4792/5880/4790/5894/5533/5295/4794/7410/3636/8503/1147/207	LILRA5/CR2/LILRB2/LILRA6/CD79A/LILRA1/FOS/LILRA2/LILRB5/LILRB4/CD19/LILRB1/LILRB3/PIK3AP1/LILRA4/AKT3/PRKCB/NFATC2/BLK/VAV1/CD79B/CD72/CD22/CARD11/RASGRP3/LYN/FCGR2B/BTK/IFITM1/PIK3CD/BANK1/JUN/INPP5D/NFATC1/NFKBIA/RAC2/NFKB1/RAF1/PPP3CC/PIK3R1/NFKBIE/VAV2/INPPL1/PIK3R3/CHUK/AKT1
hsa05133	hsa05133	Pertussis - Homo sapiens (human)	76	0.650707	1.46291	0.00010001	0.00010001	0.000335627	7354	tags=64%, list=20%, signal=52%	3569/6374/3576/6372/3553/3586/7124/114548/2353/721/720/7099/3552/3394/3592/718/722/3678/929/4843/714/725/713/3689/710/716/712/6300/715/3688/353376/1073/3725/727/4790/51561/10392/3684/717/5602/163688/114609/5599/3654/2771/5600/3659/840/5601	IL6/CXCL5/CXCL8/CXCL6/IL1B/IL10/TNF/NLRP3/FOS/C4B/C4A/TLR4/IL1A/IRF8/IL12A/C3/C4BPA/ITGA5/CD14/NOS2/C1QC/C4BPB/C1QB/ITGB2/SERPING1/C1S/C1QA/MAPK12/C1R/ITGB1/TICAM2/CFL2/JUN/C5/NFKB1/IL23A/NOD1/ITGAM/C2/MAPK10/CALML6/TIRAP/MAPK8/IRAK1/GNAI2/MAPK11/IRF1/CASP7/MAPK9
hsa05321	hsa05321	Inflammatory bowel disease - Homo sapiens (human)	63	0.724584	1.61442	0.00010012	0.00010012	0.000335627	4963	tags=59%, list=14%, signal=51%	3569/3553/3586/7124/7042/7099/3552/8807/3592/50615/50943/3458/6775/30009/3594/3111/3596/3113/3109/3117/3122/8809/59067/3605/3123/3119/3127/3112/3115/3108/3725/7043/4772/4790/51561/3561/50616	IL6/IL1B/IL10/TNF/TGFB2/TLR4/IL1A/IL18RAP/IL12A/IL21R/FOXP3/IFNG/STAT4/TBX21/IL12RB1/HLA-DOA/IL13/HLA-DPA1/HLA-DMB/HLA-DQA1/HLA-DRA/IL18R1/IL21/IL17A/HLA-DRB1/HLA-DQB1/HLA-DRB5/HLA-DOB/HLA-DPB1/HLA-DMA/JUN/TGFB3/NFATC1/NFKB1/IL23A/IL2RG/IL22
hsa05144	hsa05144	Malaria - Homo sapiens (human)	50	0.818563	1.80612	0.000100231	0.000100231	0.000335627	2205	tags=60%, list=6%, signal=56%	3569/1440/3576/6401/3043/3553/1378/6347/3040/7057/3082/3586/7124/6403/7042/2532/7412/7099/3383/3592/7058/6383/5175/3683/1311/959/3458/3689/2995/3039	IL6/CSF3/CXCL8/SELE/HBB/IL1B/CR1/CCL2/HBA2/THBS1/HGF/IL10/TNF/SELP/TGFB2/ACKR1/VCAM1/TLR4/ICAM1/IL12A/THBS2/SDC2/PECAM1/ITGAL/COMP/CD40LG/IFNG/ITGB2/GYPC/HBA1
hsa05320	hsa05320	Autoimmune thyroid disease - Homo sapiens (human)	50	0.732543	1.61632	0.000100231	0.000100231	0.000335627	4286	tags=48%, list=12%, signal=42%	3586/941/1493/940/3002/5551/7173/7038/959/356/3111/942/3113/3109/3117/3122/3123/355/3119/3127/7253/3112/3115/3108	IL10/CD80/CTLA4/CD28/GZMB/PRF1/TPO/TG/CD40LG/FASLG/HLA-DOA/CD86/HLA-DPA1/HLA-DMB/HLA-DQA1/HLA-DRA/HLA-DRB1/FAS/HLA-DQB1/HLA-DRB5/TSHR/HLA-DOB/HLA-DPB1/HLA-DMA
hsa04672	hsa04672	Intestinal immune network for IgA production - Homo sapiens (human)	45	0.743331	1.62919	0.000100351	0.000100351	0.000335627	6901	tags=76%, list=19%, signal=61%	3569/5284/3586/6387/941/29851/608/940/23495/3676/7852/959/10673/3111/942/3113/3109/3117/3122/3123/3119/3127/3112/3115/3108/56477/3695/8741/3600/6370/3601/3118/958/57379	IL6/PIGR/IL10/CXCL12/CD80/ICOS/TNFRSF17/CD28/TNFRSF13B/ITGA4/CXCR4/CD40LG/TNFSF13B/HLA-DOA/CD86/HLA-DPA1/HLA-DMB/HLA-DQA1/HLA-DRA/HLA-DRB1/HLA-DQB1/HLA-DRB5/HLA-DOB/HLA-DPB1/HLA-DMA/CCL28/ITGB7/TNFSF13/IL15/CCL25/IL15RA/HLA-DQA2/CD40/AICDA
hsa04940	hsa04940	Type I diabetes mellitus - Homo sapiens (human)	41	0.766304	1.66868	0.000100583	0.000100583	0.000335627	4286	tags=68%, list=12%, signal=60%	3553/7124/941/5798/940/3552/3002/3592/5551/3458/356/4049/3111/5799/942/3113/3109/3117/3122/3382/3123/355/3119/3127/1363/3112/3115/3108	IL1B/TNF/CD80/PTPRN/CD28/IL1A/GZMB/IL12A/PRF1/IFNG/FASLG/LTA/HLA-DOA/PTPRN2/CD86/HLA-DPA1/HLA-DMB/HLA-DQA1/HLA-DRA/ICA1/HLA-DRB1/FAS/HLA-DQB1/HLA-DRB5/CPE/HLA-DOB/HLA-DPB1/HLA-DMA
hsa05332	hsa05332	Graft-versus-host disease - Homo sapiens (human)	38	0.775661	1.68074	0.000100695	0.000100695	0.000335627	4286	tags=68%, list=12%, signal=60%	3569/3553/7124/941/940/3552/3002/5551/3824/3458/356/3111/942/3113/3109/3117/3122/3812/3123/355/3119/3127/3804/3112/3115/3108	IL6/IL1B/TNF/CD80/CD28/IL1A/GZMB/PRF1/KLRD1/IFNG/FASLG/HLA-DOA/CD86/HLA-DPA1/HLA-DMB/HLA-DQA1/HLA-DRA/KIR3DL2/HLA-DRB1/FAS/HLA-DQB1/HLA-DRB5/KIR2DL3/HLA-DOB/HLA-DPB1/HLA-DMA
hsa05143	hsa05143	African trypanosomiasis - Homo sapiens (human)	36	0.789572	1.70436	0.000100786	0.000100786	0.000335627	3850	tags=61%, list=11%, signal=55%	3569/6401/3043/3553/3040/3586/7124/7412/5332/3383/3592/3620/3910/5579/3458/5330/356/3039/5578/355/169355/23236	IL6/SELE/HBB/IL1B/HBA2/IL10/TNF/VCAM1/PLCB4/ICAM1/IL12A/IDO1/LAMA4/PRKCB/IFNG/PLCB2/FASLG/HBA1/PRKCA/FAS/IDO2/PLCB1
hsa05330	hsa05330	Allograft rejection - Homo sapiens (human)	35	0.74992	1.61579	0.000100796	0.000100796	0.000335627	4286	tags=66%, list=12%, signal=58%	3586/7124/941/940/3002/3592/5551/959/3458/356/3111/942/3113/3109/3117/3122/3123/355/3119/3127/3112/3115/3108	IL10/TNF/CD80/CD28/GZMB/IL12A/PRF1/CD40LG/IFNG/FASLG/HLA-DOA/CD86/HLA-DPA1/HLA-DMB/HLA-DQA1/HLA-DRA/HLA-DRB1/FAS/HLA-DQB1/HLA-DRB5/HLA-DOB/HLA-DPB1/HLA-DMA
hsa04650	hsa04650	Natural killer cell mediated cytotoxicity - Homo sapiens (human)	125	0.598959	1.37099	0.00019998	0.00019998	0.000581379	7582	tags=48%, list=21%, signal=38%	1437/399694/2215/7124/53358/3383/3937/4068/2214/3002/5551/5579/4773/962/3683/7409/2207/3824/2534/919/4277/3458/356/3689/5578/7305/7462/3932/7535/3384/3812/355/27040/5293/80329/117157/3804/8795/3456/8797/9437/4772/5880/10870/5894/3455/5533/5295/7410/8503/100507436/5582/3811/5781/259197/6464/3821/5777/22914/5336	CSF2/SHC4/FCGR3B/TNF/SHC3/ICAM1/LCP2/SH2D1A/FCGR3A/GZMB/PRF1/PRKCB/NFATC2/CD48/ITGAL/VAV1/FCER1G/KLRD1/FYN/CD247/MICB/IFNG/FASLG/ITGB2/PRKCA/TYROBP/LAT2/LCK/ZAP70/ICAM2/KIR3DL2/FAS/LAT/PIK3CD/ULBP1/SH2D1B/KIR2DL3/TNFRSF10B/IFNB1/TNFRSF10A/NCR1/NFATC1/RAC2/HCST/RAF1/IFNAR2/PPP3CC/PIK3R1/VAV2/PIK3R3/MICA/PRKCG/KIR3DL1/PTPN11/NCR3/SHC1/KLRC1/PTPN6/KLRK1/PLCG2
hsa04935	hsa04935	Growth hormone synthesis, secretion and action - Homo sapiens (human)	120	0.595742	1.36211	0.00019998	0.00019998	0.000581379	10221	tags=63%, list=28%, signal=46%	399694/53358/2353/9586/9021/5332/6753/3479/10000/5579/8835/6752/3708/107/112/111/90993/5330/196883/775/6750/5578/84699/109/6300/114/55811/8660/5293/112609/23236/113/5608/5567/64764/5894/776/5295/3710/51738/3726/3667/3717/5602/8503/5582/2033/207/8471/5599/2771/8651/6464/1386/5600/5601/5747/3486/5336/6772/108/778/10488/6777/5296/3709/2475/9564/2690/468/4893/5290/6654/115/6776/1387	SHC4/SHC3/FOS/CREB5/SOCS3/PLCB4/SSTR3/IGF1/AKT3/PRKCB/SOCS2/SSTR2/ITPR1/ADCY1/ADCY6/ADCY5/CREB3L1/PLCB2/ADCY4/CACNA1C/SST/PRKCA/CREB3L3/ADCY3/MAPK12/ADCY8/ADCY10/IRS2/PIK3CD/MRAP2/PLCB1/ADCY7/MAP2K6/PRKACB/CREB3L2/RAF1/CACNA1D/PIK3R1/ITPR3/GHRL/JUNB/IRS1/JAK2/MAPK10/PIK3R3/PRKCG/EP300/AKT1/IRS4/MAPK8/GNAI2/SOCS1/SHC1/ATF2/MAPK11/MAPK9/PTK2/IGFBP3/PLCG2/STAT1/ADCY2/CACNA1F/CREB3/STAT5B/PIK3R2/ITPR…
hsa05162	hsa05162	Measles - Homo sapiens (human)	138	0.586211	1.34634	0.00019998	0.00019998	0.000581379	10146	tags=59%, list=28%, signal=42%	3569/3553/2353/30835/7128/940/7099/3552/3559/3592/6504/10000/3560/51284/917/3310/356/3718/2213/10332/916/915/317/355/1021/5293/51209/9134/3456/596/3725/7157/4792/4790/3561/3455/9451/5295/5610/5602/8503/868/1147/4940/8772/1019/207/5599/7187/3654/29110/7097/1017/896/3665/3312/595/10379/5601/6772/440275/4478/4179/54205/27113/4615/25898/3593/836/6777/5296/637/103/57506/54106/7189/283106/3558/5290/493…	IL6/IL1B/FOS/CD209/TNFAIP3/CD28/TLR4/IL1A/IL2RA/IL12A/SLAMF1/AKT3/IL2RB/TLR7/CD3G/HSPA6/FASLG/JAK3/FCGR2B/CLEC4M/CD3E/CD3D/APAF1/FAS/CDK6/PIK3CD/RAB9B/CCNE2/IFNB1/BCL2/JUN/TP53/NFKBIA/NFKB1/IL2RG/IFNAR2/EIF2AK3/PIK3R1/EIF2AK2/MAPK10/PIK3R3/CBLB/CHUK/OAS3/FADD/CDK4/AKT1/MAPK8/TRAF3/IRAK1/TBK1/TLR2/CDK2/CCND3/IRF7/HSPA8/CCND1/IRF9/MAPK9/STAT1/EIF2AK4/MSN/CD46/CYCS/BBC3/MYD88/RCHY1/IL12B/CASP3/STAT5…
hsa05167	hsa05167	Kaposi sarcoma-associated herpesvirus infection - Homo sapiens (human)	194	0.574127	1.33013	0.00019998	0.00019998	0.000581379	7600	tags=46%, list=21%, signal=36%	3569/2921/2920/1437/3576/2919/2247/5743/1230/2353/1233/1237/3383/3055/23533/57580/718/1234/10000/4773/5294/1232/5155/54331/3708/2784/7538/4277/4067/285/59345/2788/6932/4776/131450/942/6300/51176/2791/355/1499/94235/440738/1021/5293/3572/5608/4609/3456/1827/3725/7157/4772/4792/146850/4790/5894/3455/5533/5295/3710/5610/1871/3717/5602/163688/8503/6934/100507436/1147/8772/1019/2033/207/5599/7187/2911…	IL6/CXCL3/CXCL2/CSF2/CXCL8/CXCL1/FGF2/PTGS2/CCR1/FOS/CCR4/CCR8/ICAM1/HCK/PIK3R5/PREX1/C3/CCR5/AKT3/NFATC2/PIK3CG/CCR3/PDGFB/GNG2/ITPR1/GNB3/ZFP36/MICB/LYN/ANGPT2/GNB4/GNG7/TCF7/NFATC4/CD200R1/CD86/MAPK12/LEF1/GNG11/FAS/CTNNB1/GNG8/MAP1LC3C/CDK6/PIK3CD/IL6ST/MAP2K6/MYC/IFNB1/RCAN1/JUN/TP53/NFATC1/NFKBIA/PIK3R6/NFKB1/RAF1/IFNAR2/PPP3CC/PIK3R1/ITPR3/EIF2AK2/E2F3/JAK2/MAPK10/CALML6/PIK3R3/TCF7L2/MICA…
hsa05161	hsa05161	Hepatitis B - Homo sapiens (human)	161	0.566273	1.30536	0.00019998	0.00019998	0.000581379	11927	tags=64%, list=33%, signal=43%	3569/3576/7124/7042/2353/8900/9586/1959/7099/4318/10000/5579/4773/7048/1960/90993/356/3718/6775/5578/4776/3339/84699/6300/317/355/5293/9134/5608/4609/353376/3456/596/7046/3725/7157/7043/4772/64764/4792/4790/5894/5295/100506742/890/1871/3717/5602/8503/114609/5582/1147/8772/2033/207/5599/7187/3654/29110/7097/1017/3665/1386/5600/5601/5925/6772/54205/4615/1869/10488/836/2002/6777/5296/332/637/57506/7…	IL6/CXCL8/TNF/TGFB2/FOS/CCNA1/CREB5/EGR2/TLR4/MMP9/AKT3/PRKCB/NFATC2/TGFBR2/EGR3/CREB3L1/FASLG/JAK3/STAT4/PRKCA/NFATC4/HSPG2/CREB3L3/MAPK12/APAF1/FAS/PIK3CD/CCNE2/MAP2K6/MYC/TICAM2/IFNB1/BCL2/TGFBR1/JUN/TP53/TGFB3/NFATC1/CREB3L2/NFKBIA/NFKB1/RAF1/PIK3R1/CASP12/CCNA2/E2F3/JAK2/MAPK10/PIK3R3/TIRAP/PRKCG/CHUK/FADD/EP300/AKT1/MAPK8/TRAF3/IRAK1/TBK1/TLR2/CDK2/IRF7/ATF2/MAPK11/MAPK9/RB1/STAT1/CYCS/MYD8…
hsa04660	hsa04660	T cell receptor signaling pathway - Homo sapiens (human)	104	0.613894	1.39734	0.0002	0.0002	0.000581379	6472	tags=49%, list=18%, signal=40%	1437/3586/7124/2353/29851/5788/1493/940/3702/5063/3937/10000/4773/7409/925/917/959/2534/5133/84433/920/919/3458/9402/926/916/6300/3932/915/7535/27040/5293/57144/3725/4772/4792/4790/5894/5588/5533/5295/4794/1326/7410/5602/8503/868/1147/1019/207/5599	CSF2/IL10/TNF/FOS/ICOS/PTPRC/CTLA4/CD28/ITK/PAK3/LCP2/AKT3/NFATC2/VAV1/CD8A/CD3G/CD40LG/FYN/PDCD1/CARD11/CD4/CD247/IFNG/GRAP2/CD8B/CD3E/MAPK12/LCK/CD3D/ZAP70/LAT/PIK3CD/PAK5/JUN/NFATC1/NFKBIA/NFKB1/RAF1/PRKCQ/PPP3CC/PIK3R1/NFKBIE/MAP3K8/VAV2/MAPK10/PIK3R3/CBLB/CHUK/CDK4/AKT1/MAPK8
hsa05412	hsa05412	Arrhythmogenic right ventricular cardiomyopathy - Homo sapiens (human)	77	0.638356	1.43604	0.00020004	0.00020004	0.000581379	7108	tags=62%, list=20%, signal=50%	3690/3676/284217/6546/3678/22801/1000/3672/3908/785/3680/489/6443/27091/775/27092/6932/89/781/93589/1829/3674/51176/6444/1499/8516/8515/59284/3688/3673/3655/3685/5318/9254/783/1756/3695/3696/776/29119/6547/6934/55799/3679/3694/3691/6262/782	ITGB3/ITGA4/LAMA1/SLC8A1/ITGA5/ITGA11/CDH2/ITGA1/LAMA2/CACNB4/ITGA9/ATP2A3/SGCB/CACNG5/CACNA1C/CACNG4/TCF7/ACTN3/CACNA2D1/CACNA2D4/DSG2/ITGA2B/LEF1/SGCD/CTNNB1/ITGA8/ITGA10/CACNG7/ITGB1/ITGA2/ITGA6/ITGAV/PKP2/CACNA2D2/CACNB2/DMD/ITGB7/ITGB8/CACNA1D/CTNNA3/SLC8A3/TCF7L2/CACNA2D3/ITGA7/ITGB6/ITGB4/RYR2/CACNB1
hsa05310	hsa05310	Asthma - Homo sapiens (human)	28	0.747568	1.57988	0.000203108	0.000203108	0.000581379	4651	tags=68%, list=13%, signal=59%	3586/7124/6356/2206/2207/959/3111/3596/3113/3109/3117/3122/3123/3119/3127/3112/3115/3108/6037	IL10/TNF/CCL11/MS4A2/FCER1G/CD40LG/HLA-DOA/IL13/HLA-DPA1/HLA-DMB/HLA-DQA1/HLA-DRA/HLA-DRB1/HLA-DQB1/HLA-DRB5/HLA-DOB/HLA-DPB1/HLA-DMA/RNASE3
hsa04725	hsa04725	Cholinergic synapse - Homo sapiens (human)	113	0.596429	1.36127	0.00029997	0.00029997	0.000789474	6722	tags=52%, list=19%, signal=43%	2353/9586/5332/23533/10000/5579/5294/8973/54331/1139/3708/2534/107/112/814/111/90993/2784/5330/3786/196883/775/59345/2788/5578/3768/84699/109/114/9132/1143/56479/3763/2791/94235/5293/815/23236/113/3759/596/3784/5567/64764/146850/776/5295/3710/1132/43/3717/60482/8503/5582/207/1136/2793/3770/2771	FOS/CREB5/PLCB4/PIK3R5/AKT3/PRKCB/PIK3CG/CHRNA6/GNG2/CHRNA7/ITPR1/FYN/ADCY1/ADCY6/CAMK4/ADCY5/CREB3L1/GNB3/PLCB2/KCNQ3/ADCY4/CACNA1C/GNB4/GNG7/PRKCA/KCNJ12/CREB3L3/ADCY3/ADCY8/KCNQ4/CHRNB4/KCNQ5/KCNJ6/GNG11/GNG8/PIK3CD/CAMK2A/PLCB1/ADCY7/KCNJ2/BCL2/KCNQ1/PRKACB/CREB3L2/PIK3R6/CACNA1D/PIK3R1/ITPR3/CHRM4/ACHE/JAK2/SLC5A7/PIK3R3/PRKCG/AKT1/CHRNA3/GNGT2/KCNJ14/GNAI2
hsa05135	hsa05135	Yersinia infection - Homo sapiens (human)	136	0.582587	1.3375	0.00029997	0.00029997	0.000789474	8677	tags=51%, list=24%, signal=39%	3569/3576/3553/6347/3586/7124/114548/2353/2335/7099/2212/3937/8395/7456/10000/4773/3676/3678/7409/925/9844/27330/920/926/4210/7454/58484/5585/644150/2533/6300/3932/7535/6196/27040/5293/3688/5608/3456/10095/3725/9475/4772/4792/5880/4790/5295/6093/7410/5602/6197/8503/1147/207/8394/5599/3654/29110/5829/5600/5601/5747/653857/8935/9815/8874/4615/57180/9138/5296	IL6/CXCL8/IL1B/CCL2/IL10/TNF/NLRP3/FOS/FN1/TLR4/FCGR2A/LCP2/PIP5K1B/WIPF1/AKT3/NFATC2/ITGA4/ITGA5/VAV1/CD8A/ELMO1/RPS6KA6/CD4/CD8B/MEFV/WAS/NLRC4/PKN1/WIPF3/FYB1/MAPK12/LCK/ZAP70/RPS6KA2/LAT/PIK3CD/ITGB1/MAP2K6/IFNB1/ARPC1B/JUN/ROCK2/NFATC1/NFKBIA/RAC2/NFKB1/PIK3R1/ROCK1/VAV2/MAPK10/RPS6KA3/PIK3R3/CHUK/AKT1/PIP5K1A/MAPK8/IRAK1/TBK1/PXN/MAPK11/MAPK9/PTK2/ACTR3C/SKAP2/GIT2/ARHGEF7/MYD88/ACTR3B/ARHG…
hsa05130	hsa05130	Pathogenic Escherichia coli infection - Homo sapiens (human)	196	0.562529	1.3035	0.00029997	0.00029997	0.000789474	8684	tags=48%, list=24%, signal=37%	3569/3576/3553/9071/7124/114548/2353/7099/1365/2212/5063/4629/27128/4671/7456/1902/51208/4542/23562/9073/3071/2534/356/26999/2149/81027/55930/3059/5010/644150/64005/2846/6300/10381/137075/3554/25/9871/355/9075/2768/9181/49861/3688/7846/8795/8797/10095/10376/3725/100132463/9475/4792/4790/8936/6093/10382/24146/9632/10672/5602/10810/114609/1364/1147/10802/8772/4651/5599/3654/5781/113457/347733/9074/…	IL6/CXCL8/IL1B/CLDN10/TNF/NLRP3/FOS/TLR4/CLDN3/FCGR2A/PAK3/MYH11/CYTH4/NAIP/WIPF1/LPAR1/CLDN18/MYO1F/CLDN14/CLDN8/NCKAP1L/FYN/FASLG/CYFIP2/F2R/TUBB1/MYO5C/HCLS1/CLDN11/WIPF3/MYO1G/LPAR4/MAPK12/TUBB3/CLDN23/IL1R1/ABL1/SEC24D/FAS/CLDN2/GNA12/ARHGEF2/CLDN20/ITGB1/TUBA1A/TNFRSF10B/TNFRSF10A/ARPC1B/TUBA1B/JUN/CLDN24/ROCK2/NFKBIA/NFKB1/WASF1/ROCK1/TUBB4A/CLDN15/SEC24C/GNA13/MAPK10/WASF3/TIRAP/CLDN4/CHU…
hsa04310	hsa04310	Wnt signaling pathway - Homo sapiens (human)	170	0.562881	1.2999	0.00029997	0.00029997	0.000789474	10676	tags=61%, list=29%, signal=43%	284654/11197/7472/6422/8840/5332/2239/4920/343637/84870/22943/50964/7474/6424/79816/340419/5579/4773/164284/4316/7089/4919/8549/23500/5330/59352/5578/6932/4776/8061/5176/81029/1501/7976/8325/51176/8322/1499/815/7479/23236/4040/166336/4609/6423/25805/3725/7483/7157/5567/9475/4772/85407/80319/7476/64321/5880/2487/5533/5602/147111/27130/6934/5582/84133/2033/144165/5599/7471/7484/896/595/4041/5601/57…	RSPO1/WIF1/WNT2/SFRP1/CCN4/PLCB4/GPC4/ROR2/RSPO4/RSPO3/DKK1/SOST/WNT5A/SFRP4/TLE6/RSPO2/PRKCB/NFATC2/APCDD1L/MMP7/TLE2/ROR1/LGR5/DAAM2/PLCB2/LGR6/PRKCA/TCF7/NFATC4/FOSL1/SERPINF1/WNT5B/CTNND2/FZD3/FZD8/LEF1/FZD4/CTNNB1/CAMK2A/WNT8B/PLCB1/LRP6/PRICKLE2/MYC/SFRP2/BAMBI/JUN/WNT9A/TP53/PRKACB/ROCK2/NFATC1/NKD1/CXXC4/WNT7A/SOX17/RAC2/FRZB/PPP3CC/MAPK10/NOTUM/INVS/TCF7L2/PRKCG/ZNRF3/EP300/PRICKLE1/MAPK…
hsa04350	hsa04350	TGF-beta signaling pathway - Homo sapiens (human)	98	0.609703	1.38468	0.0003	0.0003	0.000789474	7193	tags=52%, list=20%, signal=42%	3624/7057/7124/7042/26585/654/2200/353500/83729/1634/2331/7048/375387/650/2615/8646/3458/10468/4092/653/9241/658/4052/656/2014/1875/3400/3625/3398/4093/4609/268/25805/7046/3399/652/93/64750/7043/4838/9765/4756/6093/64388/90/2033/7050/79875/4091/269/285704	INHBA/THBS1/TNF/TGFB2/GREM1/BMP6/FBN1/BMP8A/INHBE/DCN/FMOD/TGFBR2/NRROS/BMP2/LRRC32/CHRD/IFNG/FST/SMAD7/BMP5/NOG/BMPR1B/LTBP1/BMP8B/EMP3/E2F5/ID4/INHBB/ID2/SMAD9/MYC/AMH/BAMBI/TGFBR1/ID3/BMP4/ACVR2B/SMURF2/TGFB3/NODAL/ZFYVE16/NEO1/ROCK1/GREM2/ACVR1/EP300/TGIF1/THSD4/SMAD6/AMHR2/RGMB
hsa05169	hsa05169	Epstein-Barr virus infection - Homo sapiens (human)	198	0.553171	1.28218	0.00039996	0.00039996	0.00103582	8502	tags=49%, list=23%, signal=38%	3569/1380/7124/8900/930/7128/3383/3627/10000/3683/917/864/2208/919/4067/3718/956/7431/3111/695/916/7188/3113/3109/3117/3122/6300/915/377841/317/3123/953/355/1021/5293/3119/3127/9134/4791/3112/5608/4609/3456/3115/596/3108/3725/7157/51426/4792/4790/5971/3455/5295/4794/890/5610/1871/10018/11317/5602/8503/1147/6890/4940/8772/1019/207/5599/7187/3654/29110/7097/1017/4734/896/3118/958/3665/5600/595/1037…	IL6/CR2/TNF/CCNA1/CD19/TNFAIP3/ICAM1/CXCL10/AKT3/ITGAL/CD3G/RUNX3/FCER2/CD247/LYN/JAK3/ENTPD3/VIM/HLA-DOA/BTK/CD3E/TRAF5/HLA-DPA1/HLA-DMB/HLA-DQA1/HLA-DRA/MAPK12/CD3D/ENTPD8/APAF1/HLA-DRB1/ENTPD1/FAS/CDK6/PIK3CD/HLA-DQB1/HLA-DRB5/CCNE2/NFKB2/HLA-DOB/MAP2K6/MYC/IFNB1/HLA-DPB1/BCL2/HLA-DMA/JUN/TP53/POLK/NFKBIA/NFKB1/RELB/IFNAR2/PIK3R1/NFKBIE/CCNA2/EIF2AK2/E2F3/BCL2L11/RBPJL/MAPK10/PIK3R3/CHUK/TAP1/…
hsa05134	hsa05134	Legionellosis - Homo sapiens (human)	57	0.650922	1.44395	0.000500902	0.000500902	0.00127697	4769	tags=37%, list=13%, signal=32%	3569/2921/2920/3576/2919/3553/1378/7124/7099/3592/4671/718/929/3310/3689/58484/317/1379/4791/4792/4790	IL6/CXCL3/CXCL2/CXCL8/CXCL1/IL1B/CR1/TNF/TLR4/IL12A/NAIP/C3/CD14/HSPA6/ITGB2/NLRC4/APAF1/CR1L/NFKB2/NFKBIA/NFKB1
hsa00230	hsa00230	Purine metabolism - Homo sapiens (human)	127	0.578934	1.32614	0.00059994	0.00059994	0.00150592	8048	tags=50%, list=22%, signal=39%	5142/4907/5137/4882/5169/5167/22875/2982/5144/2983/51816/2766/9060/5136/10846/5139/107/112/111/5141/956/196883/5140/8654/284958/5153/27115/109/114/5152/9615/55811/377841/5158/953/2977/56953/113/144811/6241/2272/5138/5471/5151/5148/271/50484/29922/270/4831/5631/5198/10606/4881/7498/5143/4833/159/108/4860/955/1633/5236	PDE4B/NT5E/PDE1C/NPR2/ENPP3/ENPP1/ENPP4/GUCY1A1/PDE4D/GUCY1B1/ADA2/GMPR/PAPSS2/PDE1A/PDE10A/PDE3A/ADCY1/ADCY6/ADCY5/PDE4A/ENTPD3/ADCY4/PDE3B/PDE5A/NT5DC4/PDE1B/PDE7B/ADCY3/ADCY8/PDE9A/GDA/ADCY10/ENTPD8/PDE6B/ENTPD1/GUCY1A2/NT5M/ADCY7/LACC1/RRM2/FHIT/PDE2A/PPAT/PDE8A/PDE6G/AMPD2/RRM2B/NME7/AMPD1/NME2/PRPS1/PFAS/PAICS/NPR1/XDH/PDE4C/NME4/ADSS2/ADCY2/PNP/ENTPD6/DCK/PGM1
hsa04371	hsa04371	Apelin signaling pathway - Homo sapiens (human)	139	0.562452	1.29217	0.00069993	0.00069993	0.00170446	10402	tags=62%, list=29%, signal=44%	1490/6696/5054/5332/1958/8862/187/100506013/23533/5563/10000/5294/6546/54331/3708/10365/107/112/814/111/4843/2784/4846/5330/10891/22808/196883/5140/59345/2788/5327/59/109/4842/114/5346/55811/2791/94235/185/440738/4638/23236/113/182/7046/7350/5567/146850/5894/4208/3710/51422/91807/10672/6547/163688/4209/207/5581/2793/2771/5565/6262/8877/595/5289/108/5562/9759/22800/56848/7019/3709/4634/91860/10027…	CCN2/SPP1/SERPINE1/PLCB4/EGR1/APLN/APLNR/APELA/PIK3R5/PRKAA2/AKT3/PIK3CG/SLC8A1/GNG2/ITPR1/KLF2/ADCY1/ADCY6/CAMK4/ADCY5/NOS2/GNB3/NOS3/PLCB2/PPARGC1A/MRAS/ADCY4/PDE3B/GNB4/GNG7/PLAT/ACTA2/ADCY3/NOS1/ADCY8/PLIN1/ADCY10/GNG11/GNG8/AGTR1/MAP1LC3C/MYLK/PLCB1/ADCY7/JAG1/TGFBR1/UCP1/PRKACB/PIK3R6/RAF1/MEF2C/ITPR3/PRKAG2/MYLK3/GNA13/SLC8A3/CALML6/MEF2D/AKT1/PRKCE/GNGT2/GNAI2/PRKAB2/RYR2/SPHK1/CCND1/PIK3…
hsa05164	hsa05164	Influenza A - Homo sapiens (human)	168	0.554598	1.28035	0.00069993	0.00069993	0.00170446	8502	tags=46%, list=23%, signal=36%	3569/3576/3553/6347/7124/114548/9021/7099/3552/3383/3592/3627/10000/5579/51284/90865/3458/356/6352/3111/5578/3113/3109/3117/3122/91543/4261/317/3123/355/1021/5293/3119/3127/3112/8795/3456/3115/8797/3108/7177/64499/4792/4790/23430/5894/5611/3455/5295/5610/3717/8503/1147/4940/8772/1019/7706/2033/7113/207/4928/7187/29110/896/3838/3118/291/3665/10379/3841/6772/54205/402569/7514/4615/8106/3593/836	IL6/CXCL8/IL1B/CCL2/TNF/NLRP3/SOCS3/TLR4/IL1A/ICAM1/IL12A/CXCL10/AKT3/PRKCB/TLR7/IL33/IFNG/FASLG/CCL5/HLA-DOA/PRKCA/HLA-DPA1/HLA-DMB/HLA-DQA1/HLA-DRA/RSAD2/CIITA/APAF1/HLA-DRB1/FAS/CDK6/PIK3CD/HLA-DQB1/HLA-DRB5/HLA-DOB/TNFRSF10B/IFNB1/HLA-DPB1/TNFRSF10A/HLA-DMA/TPSAB1/TPSB2/NFKBIA/NFKB1/TPSD1/RAF1/DNAJC3/IFNAR2/PIK3R1/EIF2AK2/JAK2/PIK3R3/CHUK/OAS3/FADD/CDK4/TRIM25/EP300/TMPRSS2/AKT1/NUP98/TRAF3/T…
hsa04540	hsa04540	Gap junction - Homo sapiens (human)	88	0.602013	1.36134	0.0008	0.0008	0.00189396	8799	tags=56%, list=24%, signal=42%	3356/1812/5332/5156/5159/2982/2983/1902/5579/5155/3708/107/112/111/5592/5330/196883/80310/81027/1813/5578/56034/109/10381/114/1950/153/2911/2977/23236/7846/113/10376/5567/5154/5894/3710/10382/5582/113457/347733/2771/51807/108/10746/84617/3357/3709/983	HTR2A/DRD1/PLCB4/PDGFRA/PDGFRB/GUCY1A1/GUCY1B1/LPAR1/PRKCB/PDGFB/ITPR1/ADCY1/ADCY6/ADCY5/PRKG1/PLCB2/ADCY4/PDGFD/TUBB1/DRD2/PRKCA/PDGFC/ADCY3/TUBB3/ADCY8/EGF/ADRB1/GRM1/GUCY1A2/PLCB1/TUBA1A/ADCY7/TUBA1B/PRKACB/PDGFA/RAF1/ITPR3/TUBB4A/PRKCG/TUBA3D/TUBB2B/GNAI2/TUBA8/ADCY2/MAP3K2/TUBB6/HTR2B/ITPR2/CDK1
hsa04978	hsa04978	Mineral absorption - Homo sapiens (human)	60	0.64131	1.42614	0.000800961	0.000800961	0.00189396	7072	tags=52%, list=20%, signal=42%	10568/261729/7018/26872/6546/113235/9843/4489/4496/4495/2495/490/540/482/4499/4494/491/30061/3162/492/2512/4502/1181/54822/6547/480/65010/140803/476/79901/478	SLC34A2/STEAP2/TF/STEAP1/SLC8A1/SLC46A1/HEPH/MT1A/MT1H/MT1G/FTH1/ATP2B1/ATP7B/ATP1B2/MT1M/MT1F/ATP2B2/SLC40A1/HMOX1/ATP2B3/FTL/MT2A/CLCN2/TRPM7/SLC8A3/ATP1A4/SLC26A6/TRPM6/ATP1A1/CYBRD1/ATP1A3
hsa05215	hsa05215	Prostate cancer - Homo sapiens (human)	97	0.59579	1.35254	0.0009	0.0009	0.00205406	11110	tags=73%, list=31%, signal=51%	4314/9586/7850/5156/4318/3479/5159/10000/2119/5155/2260/5328/90993/3645/6935/80310/6932/5327/56034/84699/4824/367/51176/1950/1499/5293/2078/9134/596/7157/64764/4792/4790/5154/5894/7039/5295/6716/1871/8503/6934/1147/2033/7113/207/3480/1017/595/2263/7184/5925/2308/1869/10488/83439/5296/354/2475/468/4893/5290/6654/1956/1387/673/5728/3320/1385/8517/3326/4193	MMP3/CREB5/IL1R2/PDGFRA/MMP9/IGF1/PDGFRB/AKT3/ETV5/PDGFB/FGFR1/PLAU/CREB3L1/INSRR/ZEB1/PDGFD/TCF7/PLAT/PDGFC/CREB3L3/NKX3-1/AR/LEF1/EGF/CTNNB1/PIK3CD/ERG/CCNE2/BCL2/TP53/CREB3L2/NFKBIA/NFKB1/PDGFA/RAF1/TGFA/PIK3R1/SRD5A2/E2F3/PIK3R3/TCF7L2/CHUK/EP300/TMPRSS2/AKT1/IGF1R/CDK2/CCND1/FGFR2/HSP90B1/RB1/FOXO1/E2F1/CREB3/TCF7L1/PIK3R2/KLK3/MTOR/ATF4/NRAS/PIK3CA/SOS1/EGFR/CREBBP/BRAF/PTEN/HSP90AA1/CREB1/…
hsa04923	hsa04923	Regulation of lipolysis in adipocytes - Homo sapiens (human)	57	0.640182	1.42013	0.000901623	0.000901623	0.00205406	7789	tags=58%, list=21%, signal=46%	5743/10000/107/112/111/2167/5592/196883/5140/134/109/114/11145/5346/8660/5293/153/4886/7253/113/154/5567/5295/11343/3667/8503/207/8471/2771/4881/3643/108/155	PTGS2/AKT3/ADCY1/ADCY6/ADCY5/FABP4/PRKG1/ADCY4/PDE3B/ADORA1/ADCY3/ADCY8/PLAAT3/PLIN1/IRS2/PIK3CD/ADRB1/NPY1R/TSHR/ADCY7/ADRB2/PRKACB/PIK3R1/MGLL/IRS1/PIK3R3/AKT1/IRS4/GNAI2/NPR1/INSR/ADCY2/ADRB3
hsa05340	hsa05340	Primary immunodeficiency - Homo sapiens (human)	37	0.689184	1.49064	0.000906436	0.000906436	0.00205406	7894	tags=70%, list=22%, signal=55%	973/3575/29851/5788/930/23495/925/959/920/3543/3718/926/695/916/3932/915/7535/4261/5994/3561/5993/6890/958/57379/5896/115650	CD79A/IL7R/ICOS/PTPRC/CD19/TNFRSF13B/CD8A/CD40LG/CD4/IGLL1/JAK3/CD8B/BTK/CD3E/LCK/CD3D/ZAP70/CIITA/RFXAP/IL2RG/RFX5/TAP1/CD40/AICDA/RAG1/TNFRSF13C
hsa04927	hsa04927	Cortisol synthesis and secretion - Homo sapiens (human)	65	0.627331	1.40009	0.0010012	0.0010012	0.00223772	6014	tags=49%, list=17%, signal=41%	3164/9586/5332/183/3776/8911/190/57552/3777/3708/107/112/111/90993/5330/196883/775/8912/84699/109/114/185/23236/113/8913/5567/64764/5151/776/3710/5087/3949	NR4A1/CREB5/PLCB4/AGT/KCNK2/CACNA1I/NR0B1/NCEH1/KCNK3/ITPR1/ADCY1/ADCY6/ADCY5/CREB3L1/PLCB2/ADCY4/CACNA1C/CACNA1H/CREB3L3/ADCY3/ADCY8/AGTR1/PLCB1/ADCY7/CACNA1G/PRKACB/CREB3L2/PDE8A/CACNA1D/ITPR3/PBX1/LDLR
hsa04713	hsa04713	Circadian entrainment - Homo sapiens (human)	97	0.589915	1.3392	0.0011	0.0011	0.00242401	6883	tags=49%, list=19%, signal=40%	51655/116/2353/5332/2982/8911/2983/5579/2892/54331/3708/107/112/111/2784/4543/5592/5330/196883/775/59345/2788/5578/8912/109/4842/114/55811/117/3763/2791/94235/815/2977/23236/113/8913/5567/2902/2906/776/3710/163688/5582/2905/2793/2771/6262	RASD1/ADCYAP1/FOS/PLCB4/GUCY1A1/CACNA1I/GUCY1B1/PRKCB/GRIA3/GNG2/ITPR1/ADCY1/ADCY6/ADCY5/GNB3/MTNR1A/PRKG1/PLCB2/ADCY4/CACNA1C/GNB4/GNG7/PRKCA/CACNA1H/ADCY3/NOS1/ADCY8/ADCY10/ADCYAP1R1/KCNJ6/GNG11/GNG8/CAMK2A/GUCY1A2/PLCB1/ADCY7/CACNA1G/PRKACB/GRIN1/GRIN2D/CACNA1D/ITPR3/CALML6/PRKCG/GRIN2C/GNGT2/GNAI2/RYR2
hsa01523	hsa01523	Antifolate resistance - Homo sapiens (human)	30	0.707085	1.50271	0.00111426	0.00111426	0.00242401	6036	tags=53%, list=17%, signal=44%	3569/3553/7124/113235/2350/2348/10257/8714/9429/7298/1244/6573/4790/4363/2356/1147	IL6/IL1B/TNF/SLC46A1/FOLR2/FOLR1/ABCC4/ABCC3/ABCG2/TYMS/ABCC2/SLC19A1/NFKB1/ABCC1/FPGS/CHUK
hsa04621	hsa04621	NOD-like receptor signaling pathway - Homo sapiens (human)	185	0.537387	1.24374	0.00129987	0.00129987	0.00275489	7612	tags=39%, list=21%, signal=31%	3569/2921/2920/3576/2919/3553/6347/7124/114548/91662/5332/7128/7099/1536/4671/118429/115362/171389/3708/10135/5330/6352/4210/58484/5585/51393/7188/820/6300/115361/84168/838/7226/345611/330/63940/440738/23710/23236/22900/3456/596/3725/7158/4792/4790/8767/3455/100506742/3710/10392/54822/5027/5602/1147/4940/8772/56919/9051/1508/5599/7187/29110/55072/1668/3665/5600/10379/2633/5601/6772/79792	IL6/CXCL3/CXCL2/CXCL8/CXCL1/IL1B/CCL2/TNF/NLRP3/NLRP12/PLCB4/TNFAIP3/TLR4/CYBB/NAIP/ANTXR2/GBP5/NLRP6/ITPR1/NAMPT/PLCB2/CCL5/MEFV/NLRC4/PKN1/TRPV2/TRAF5/CAMP/MAPK12/GBP4/ANTXR1/CASP5/TRPM2/IRGM/BIRC3/GPSM3/MAP1LC3C/GABARAPL1/PLCB1/CARD8/IFNB1/BCL2/JUN/TP53BP1/NFKBIA/NFKB1/RIPK2/IFNAR2/CASP12/ITPR3/NOD1/TRPM7/P2RX7/MAPK10/CHUK/OAS3/FADD/DHX33/PSTPIP1/CTSB/MAPK8/TRAF3/TBK1/RNF31/DEFA3/IRF7/MAPK11/I…
hsa04918	hsa04918	Thyroid hormone synthesis - Homo sapiens (human)	75	0.606275	1.36217	0.00130013	0.00130013	0.00275489	7684	tags=55%, list=21%, signal=43%	9586/5332/5579/7173/3708/7038/107/112/6528/111/90993/5330/196883/5172/5578/84699/109/114/2882/482/7253/23236/113/432/5567/64764/8458/433/493869/3710/821/480/9601/3309/5582/476/1386/478/4036/7184/108	CREB5/PLCB4/PRKCB/TPO/ITPR1/TG/ADCY1/ADCY6/SLC5A5/ADCY5/CREB3L1/PLCB2/ADCY4/SLC26A4/PRKCA/CREB3L3/ADCY3/ADCY8/GPX7/ATP1B2/TSHR/PLCB1/ADCY7/ASGR1/PRKACB/CREB3L2/TTF2/ASGR2/GPX8/ITPR3/CANX/ATP1A4/PDIA4/HSPA5/PRKCG/ATP1A1/ATF2/ATP1A3/LRP2/HSP90B1/ADCY2
hsa04931	hsa04931	Insulin resistance - Homo sapiens (human)	107	0.577876	1.31632	0.00159984	0.00159984	0.00326904	8940	tags=51%, list=25%, signal=39%	3569/7124/9586/9021/183/9945/5105/5563/10000/5579/90993/27330/4846/10891/11001/51085/1374/84699/6196/8660/5293/6517/32/64764/4792/4790/5588/5295/10062/57761/51422/3667/5602/6197/8503/2673/207/5837/5599/5781/5581/133522/5565/92579/5507/3643/5601/2308/5562/5770/10488/5296/8473/28965/5465	IL6/TNF/CREB5/SOCS3/AGT/GFPT2/PCK1/PRKAA2/AKT3/PRKCB/CREB3L1/RPS6KA6/NOS3/PPARGC1A/SLC27A2/MLXIPL/CPT1A/CREB3L3/RPS6KA2/IRS2/PIK3CD/SLC2A4/ACACB/CREB3L2/NFKBIA/NFKB1/PRKCQ/PIK3R1/NR1H3/TRIB3/PRKAG2/IRS1/MAPK10/RPS6KA3/PIK3R3/GFPT1/AKT1/PYGM/MAPK8/PTPN11/PRKCE/PPARGC1B/PRKAB2/G6PC3/PPP1R3C/INSR/MAPK9/FOXO1/PRKAA1/PTPN1/CREB3/PIK3R2/OGT/SLC27A6/PPARA
hsa04613	hsa04613	Neutrophil extracellular trap formation - Homo sapiens (human)	183	0.536451	1.24141	0.00159984	0.00159984	0.00326904	8301	tags=40%, list=23%, signal=31%	2358/1378/366/2215/2357/3690/728/6403/1511/5332/51311/2359/7099/2212/1536/2214/718/10000/5579/3683/1183/51284/23569/27180/2209/7450/6404/5330/3689/9734/4353/5578/820/6300/3674/653361/1379/5293/23236/1991/4688/727/4689/8340/8352/5880/2811/4790/8358/5894/8342/5295/3684/85235/8503/5582/207/8348/8331/8970/7097/8335/291/5600/64581/5336/79792/8520/8338/9759/8370/2266/51564	FPR2/CR1/AQP9/FCGR3B/FPR1/ITGB3/C5AR1/SELP/CTSG/PLCB4/TLR8/FPR3/TLR4/FCGR2A/CYBB/FCGR3A/C3/AKT3/PRKCB/ITGAL/CLCN4/TLR7/PADI4/SIGLEC9/FCGR1A/VWF/SELPLG/PLCB2/ITGB2/HDAC9/MPO/PRKCA/CAMP/MAPK12/ITGA2B/NCF1/CR1L/PIK3CD/PLCB1/ELANE/NCF2/C5/NCF4/H2BC13/H3C3/RAC2/GP1BA/NFKB1/H3C2/RAF1/H2BC14/PIK3R1/ITGAM/H2AC12/PIK3R3/PRKCG/AKT1/H2BC17/H2AC14/H2BC11/TLR2/H2AC4/SLC25A4/MAPK11/CLEC7A/PLCG2/GSDMD/HAT1/H2AC…
hsa05416	hsa05416	Viral myocarditis - Homo sapiens (human)	57	0.63343	1.40515	0.00160289	0.00160289	0.00326904	5079	tags=53%, list=14%, signal=45%	941/940/3383/5551/3683/284217/3908/959/2534/6443/3689/3111/942/3113/3109/3117/3122/25/3123/6444/27/3119/3127/3112/3115/3108/1756/5880/1604/857	CD80/CD28/ICAM1/PRF1/ITGAL/LAMA1/LAMA2/CD40LG/FYN/SGCB/ITGB2/HLA-DOA/CD86/HLA-DPA1/HLA-DMB/HLA-DQA1/HLA-DRA/ABL1/HLA-DRB1/SGCD/ABL2/HLA-DQB1/HLA-DRB5/HLA-DOB/HLA-DPB1/HLA-DMA/DMD/RAC2/CD55/CAV1
hsa04724	hsa04724	Glutamatergic synapse - Homo sapiens (human)	114	0.5688	1.29849	0.00169983	0.00169983	0.0033822	6722	tags=45%, list=19%, signal=37%	5332/2912/5579/2892/22941/54331/3708/107/112/111/6505/2784/5330/7220/9229/1742/196883/775/2898/59345/2788/5578/2899/85358/109/114/2744/2918/6506/2791/94235/2911/6507/157/116443/23236/113/6512/57030/5567/2902/2906/5533/776/3710/2901/8605/5582/2905/2793/2771	PLCB4/GRM2/PRKCB/GRIA3/SHANK2/GNG2/ITPR1/ADCY1/ADCY6/ADCY5/SLC1A1/GNB3/PLCB2/TRPC1/DLGAP1/DLG4/ADCY4/CACNA1C/GRIK2/GNB4/GNG7/PRKCA/GRIK3/SHANK3/ADCY3/ADCY8/GLS/GRM8/SLC1A2/GNG11/GNG8/GRM1/SLC1A3/GRK3/GRIN3A/PLCB1/ADCY7/SLC1A7/SLC17A7/PRKACB/GRIN1/GRIN2D/PPP3CC/CACNA1D/ITPR3/GRIK5/PLA2G4C/PRKCG/GRIN2C/GNGT2/GNAI2
hsa04270	hsa04270	Vascular smooth muscle contraction - Homo sapiens (human)	134	0.556911	1.27796	0.00169983	0.00169983	0.0033822	7251	tags=52%, list=20%, signal=42%	5320/5332/4882/1906/183/4629/147/5739/2982/26279/2983/5579/552/10268/3708/3778/107/112/146/111/5592/3779/1909/5330/196883/775/10203/5578/59/72/135/148/109/114/4880/800/5322/185/2768/10398/2977/4638/23236/113/10266/5567/9475/391013/79924/796/5894/27094/4660/5588/776/6093/3710/10335/91807/10672/8605/163688/5582/94274/5581/4659/133/4881/9826/797	PLA2G2A/PLCB4/NPR2/EDN1/AGT/MYH11/ADRA1B/PTGIR/GUCY1A1/PLA2G2D/GUCY1B1/PRKCB/AVPR1A/RAMP3/ITPR1/KCNMA1/ADCY1/ADCY6/ADRA1D/ADCY5/PRKG1/KCNMB1/EDNRA/PLCB2/ADCY4/CACNA1C/CALCRL/PRKCA/ACTA2/ACTG2/ADORA2A/ADRA1A/ADCY3/ADCY8/NPPC/CALD1/PLA2G5/AGTR1/GNA12/MYL9/GUCY1A2/MYLK/PLCB1/ADCY7/RAMP2/PRKACB/ROCK2/PLA2G2C/ADM2/CALCA/RAF1/KCNMB3/PPP1R12B/PRKCQ/CACNA1D/ROCK1/ITPR3/IRAG1/MYLK3/GNA13/PLA2G4C/CALML6/PR…
hsa04261	hsa04261	Adrenergic signaling in cardiomyocytes - Homo sapiens (human)	153	0.549842	1.26611	0.00179982	0.00179982	0.00353801	9217	tags=56%, list=25%, signal=42%	9586/5332/183/147/3776/23533/10000/5294/6546/785/107/112/146/111/90993/489/64208/3753/5330/27091/196883/775/27092/11149/5578/490/6332/781/84699/148/109/6300/93589/114/482/1390/7168/6324/185/153/815/491/59284/492/23236/113/154/596/3784/9254/783/5567/64091/64764/5521/146850/7169/776/11069/6547/163688/480/55799/207/476/2771/6331/6262/1386/5600/478/782/108/816/5526/778/10488/7171/5350/7170/5528/4634/…	CREB5/PLCB4/AGT/ADRA1B/KCNK2/PIK3R5/AKT3/PIK3CG/SLC8A1/CACNB4/ADCY1/ADCY6/ADRA1D/ADCY5/CREB3L1/ATP2A3/POPDC3/KCNE1/PLCB2/CACNG5/ADCY4/CACNA1C/CACNG4/BVES/PRKCA/ATP2B1/SCN7A/CACNA2D1/CREB3L3/ADRA1A/ADCY3/MAPK12/CACNA2D4/ADCY8/ATP1B2/CREM/TPM1/SCN1B/AGTR1/ADRB1/CAMK2A/ATP2B2/CACNG7/ATP2B3/PLCB1/ADCY7/ADRB2/BCL2/KCNQ1/CACNA2D2/CACNB2/PRKACB/POPDC2/CREB3L2/PPP2R2B/PIK3R6/TPM2/CACNA1D/RAPGEF4/SLC8A3/C…
hsa04920	hsa04920	Adipocytokine signaling pathway - Homo sapiens (human)	68	0.608873	1.36153	0.00190152	0.00190152	0.00369343	7710	tags=50%, list=21%, signal=39%	7124/9021/7133/5105/5563/10000/10891/1374/9370/2182/6258/8660/23305/6517/32/4792/4790/5588/4794/51422/3953/3667/3717/5602/1147/207/8471/5599/5781/5565/51703/92579/5601/5562	TNF/SOCS3/TNFRSF1B/PCK1/PRKAA2/AKT3/PPARGC1A/CPT1A/ADIPOQ/ACSL4/RXRG/IRS2/ACSL6/SLC2A4/ACACB/NFKBIA/NFKB1/PRKCQ/NFKBIE/PRKAG2/LEPR/IRS1/JAK2/MAPK10/CHUK/AKT1/IRS4/MAPK8/PTPN11/PRKAB2/ACSL5/G6PC3/MAPK9/PRKAA1
hsa05322	hsa05322	Systemic lupus erythematosus - Homo sapiens (human)	127	0.559151	1.28082	0.0019998	0.0019998	0.00383863	6862	tags=38%, list=19%, signal=31%	2215/3586/7124/941/1511/730/721/720/940/2212/2214/718/729/2209/959/3458/714/713/716/3111/712/942/3113/3109/3117/3122/3123/715/3119/3127/1991/3112/3115/3108/727/87/8340/8352/8358/8342/717/85235/8348/8331/8970/8335/3118/958	FCGR3B/IL10/TNF/CD80/CTSG/C7/C4B/C4A/CD28/FCGR2A/FCGR3A/C3/C6/FCGR1A/CD40LG/IFNG/C1QC/C1QB/C1S/HLA-DOA/C1QA/CD86/HLA-DPA1/HLA-DMB/HLA-DQA1/HLA-DRA/HLA-DRB1/C1R/HLA-DQB1/HLA-DRB5/ELANE/HLA-DOB/HLA-DPB1/HLA-DMA/C5/ACTN1/H2BC13/H3C3/H3C2/H2BC14/C2/H2AC12/H2BC17/H2AC14/H2BC11/H2AC4/HLA-DQA2/CD40
hsa01521	hsa01521	EGFR tyrosine kinase inhibitor resistance - Homo sapiens (human)	79	0.595031	1.33985	0.00230023	0.00230023	0.00432418	7119	tags=46%, list=20%, signal=37%	3569/2247/399694/3082/53358/5156/3479/5159/3791/10000/5579/5155/558/80310/3084/9542/5578/56034/1950/5293/596/4763/4233/5154/5894/7039/5295/10018/3717/8503/5582/207/3480/7422/6464/2263	IL6/FGF2/SHC4/HGF/SHC3/PDGFRA/IGF1/PDGFRB/KDR/AKT3/PRKCB/PDGFB/AXL/PDGFD/NRG1/NRG2/PRKCA/PDGFC/EGF/PIK3CD/BCL2/NF1/MET/PDGFA/RAF1/TGFA/PIK3R1/BCL2L11/JAK2/PIK3R3/PRKCG/AKT1/IGF1R/VEGFA/SHC1/FGFR2
hsa05030	hsa05030	Cocaine addiction - Homo sapiens (human)	49	0.635936	1.40143	0.00230576	0.00230576	0.00432418	7004	tags=51%, list=19%, signal=41%	2354/9586/1812/2912/84152/111/90993/1742/6571/1813/84699/4129/8787/116443/3725/5567/2902/2906/64764/4790/6531/6570/2905/2771/1386	FOSB/CREB5/DRD1/GRM2/PPP1R1B/ADCY5/CREB3L1/DLG4/SLC18A2/DRD2/CREB3L3/MAOB/RGS9/GRIN3A/JUN/PRKACB/GRIN1/GRIN2D/CREB3L2/NFKB1/SLC6A3/SLC18A1/GRIN2C/GNAI2/ATF2
hsa04934	hsa04934	Cushing syndrome - Homo sapiens (human)	154	0.546239	1.25797	0.00249975	0.00249975	0.00458309	10427	tags=58%, list=29%, signal=41%	51655/3164/7472/9586/5332/7474/183/3776/8911/57552/3777/3708/107/112/111/90993/5330/196883/775/6932/8912/81029/1395/84699/109/114/7976/8325/51176/8322/1499/185/1021/815/7479/23236/9134/113/8913/196/7483/5567/7476/64764/5151/776/3710/5087/1871/5908/8085/6934/3949/1019/7471/7484/1017/2771/1386/595/4297/949/5925/108/816/8324/8321/11211/1869/778/10488/83439/8313/324/3709/8326/7481/1589/8323/3739/7477…	RASD1/NR4A1/WNT2/CREB5/PLCB4/WNT5A/AGT/KCNK2/CACNA1I/NCEH1/KCNK3/ITPR1/ADCY1/ADCY6/ADCY5/CREB3L1/PLCB2/ADCY4/CACNA1C/TCF7/CACNA1H/WNT5B/CRHR2/CREB3L3/ADCY3/ADCY8/FZD3/FZD8/LEF1/FZD4/CTNNB1/AGTR1/CDK6/CAMK2A/WNT8B/PLCB1/CCNE2/ADCY7/CACNA1G/AHR/WNT9A/PRKACB/WNT7A/CREB3L2/PDE8A/CACNA1D/ITPR3/PBX1/E2F3/RAP1B/KMT2D/TCF7L2/LDLR/CDK4/WNT1/WNT9B/CDK2/GNAI2/ATF2/CCND1/KMT2A/SCARB1/RB1/ADCY2/CAMK2B/FZD7/FZ…
hsa04925	hsa04925	Aldosterone synthesis and secretion - Homo sapiens (human)	98	0.576643	1.3096	0.0025	0.0025	0.00458309	7821	tags=55%, list=22%, signal=43%	3164/4929/9586/5332/57172/183/747/8911/5579/3777/3708/107/112/814/111/90993/5330/196883/775/5578/8912/5587/490/51305/84699/109/114/23683/482/185/815/8536/491/492/23236/113/8913/5567/64764/5138/776/3710/163688/480/3949/5582/476/5581/1386/4881/478/949/108/816	NR4A1/NR4A2/CREB5/PLCB4/CAMK1G/AGT/DAGLA/CACNA1I/PRKCB/KCNK3/ITPR1/ADCY1/ADCY6/CAMK4/ADCY5/CREB3L1/PLCB2/ADCY4/CACNA1C/PRKCA/CACNA1H/PRKD1/ATP2B1/KCNK9/CREB3L3/ADCY3/ADCY8/PRKD3/ATP1B2/AGTR1/CAMK2A/CAMK1/ATP2B2/ATP2B3/PLCB1/ADCY7/CACNA1G/PRKACB/CREB3L2/PDE2A/CACNA1D/ITPR3/CALML6/ATP1A4/LDLR/PRKCG/ATP1A1/PRKCE/ATF2/NPR1/ATP1A3/SCARB1/ADCY2/CAMK2B
hsa05150	hsa05150	Staphylococcus aureus infection - Homo sapiens (human)	92	0.586151	1.32786	0.0026	0.0026	0.00471345	4679	tags=49%, list=13%, signal=43%	2358/2204/5648/2215/2357/3586/728/6403/721/720/2359/2212/3383/2214/719/718/3683/9103/2209/3075/6404/629/714/713/3689/2213/716/3111/712/820/3113/3109/3117/3122/5724/3123/715/3119/3127/3112/3115/3108/727/3875/3426	FPR2/FCAR/MASP1/FCGR3B/FPR1/IL10/C5AR1/SELP/C4B/C4A/FPR3/FCGR2A/ICAM1/FCGR3A/C3AR1/C3/ITGAL/FCGR2C/FCGR1A/CFH/SELPLG/CFB/C1QC/C1QB/ITGB2/FCGR2B/C1S/HLA-DOA/C1QA/CAMP/HLA-DPA1/HLA-DMB/HLA-DQA1/HLA-DRA/PTAFR/HLA-DRB1/C1R/HLA-DQB1/HLA-DRB5/HLA-DOB/HLA-DPB1/HLA-DMA/C5/KRT18/CFI
hsa04929	hsa04929	GnRH secretion - Homo sapiens (human)	64	0.609916	1.36015	0.00270324	0.00270324	0.00484676	10096	tags=66%, list=28%, signal=47%	6696/5332/8911/10000/5579/3783/3708/5330/7220/3781/7223/775/3782/5578/8912/3972/3763/5293/9568/23236/8913/2100/3780/5894/408/776/5295/3710/8503/5582/207/409/2550/778/5296/3709/57657/1081/4893/84634/5290/3762	SPP1/PLCB4/CACNA1I/AKT3/PRKCB/KCNN4/ITPR1/PLCB2/TRPC1/KCNN2/TRPC4/CACNA1C/KCNN3/PRKCA/CACNA1H/LHB/KCNJ6/PIK3CD/GABBR2/PLCB1/CACNA1G/ESR2/KCNN1/RAF1/ARRB1/CACNA1D/PIK3R1/ITPR3/PIK3R3/PRKCG/AKT1/ARRB2/GABBR1/CACNA1F/PIK3R2/ITPR2/HCN3/CGA/NRAS/KISS1R/PIK3CA/KCNJ5
hsa04727	hsa04727	GABAergic synapse - Homo sapiens (human)	89	0.58343	1.32	0.0029	0.0029	0.00514302	8552	tags=51%, list=24%, signal=39%	2568/5579/54331/107/112/111/2784/196883/775/59345/2788/5578/2570/109/114/6539/2744/3763/2791/94235/23710/9568/113/6529/92745/5567/9001/5334/776/2558/5582/66008/2555/2571/10243/2793/2771/2567/18/2550/2561/108/81539/778/140679	GABRP/PRKCB/GNG2/ADCY1/ADCY6/ADCY5/GNB3/ADCY4/CACNA1C/GNB4/GNG7/PRKCA/GABRR2/ADCY3/ADCY8/SLC6A12/GLS/KCNJ6/GNG11/GNG8/GABARAPL1/GABBR2/ADCY7/SLC6A1/SLC38A5/PRKACB/HAP1/PLCL1/CACNA1D/GABRA5/PRKCG/TRAK2/GABRA2/GAD1/GPHN/GNGT2/GNAI2/GABRG3/ABAT/GABBR1/GABRB2/ADCY2/SLC38A1/CACNA1F/SLC32A1
hsa00380	hsa00380	Tryptophan metabolism - Homo sapiens (human)	42	0.645791	1.40873	0.00301477	0.00301477	0.00528907	6299	tags=48%, list=17%, signal=39%	1543/1545/316/6999/3620/8564/259307/219/11185/15/4129/51166/169355/8942/7166/23498/847/38/64577/438	CYP1A1/CYP1B1/AOX1/TDO2/IDO1/KMO/IL4I1/ALDH1B1/INMT/AANAT/MAOB/AADAT/IDO2/KYNU/TPH1/HAAO/CAT/ACAT1/ALDH8A1/ASMT
hsa05224	hsa05224	Breast cancer - Homo sapiens (human)	147	0.545878	1.25554	0.00329967	0.00329967	0.00572731	10433	tags=61%, list=29%, signal=44%	2252/2247/2250/399694/7472/53358/2353/2255/8600/7474/9965/3479/5241/10000/2260/3815/23462/6932/28514/2324/81029/7976/675/8817/54567/26508/8325/51176/8322/1950/1499/1021/2254/5293/8823/10683/2246/7479/4791/4040/182/4609/2100/3725/7483/7157/4855/51426/7476/5894/5295/1871/672/8503/6934/1019/4851/207/3480/7471/7484/8822/6464/595/4041/5925/8324/8321/11211/1869/83439/8313/324/5296/8326/2099/7481/2475/1…	FGF7/FGF2/FGF5/SHC4/WNT2/SHC3/FOS/FGF10/TNFSF11/WNT5A/FGF19/IGF1/PGR/AKT3/FGFR1/KIT/HEY1/TCF7/DLL1/FLT4/WNT5B/FZD3/BRCA2/FGF18/DLL4/HEYL/FZD8/LEF1/FZD4/EGF/CTNNB1/CDK6/FGF9/PIK3CD/FGF16/DLL3/FGF1/WNT8B/NFKB2/LRP6/JAG1/MYC/ESR2/JUN/WNT9A/TP53/NOTCH4/POLK/WNT7A/RAF1/PIK3R1/E2F3/BRCA1/PIK3R3/TCF7L2/CDK4/NOTCH1/AKT1/IGF1R/WNT1/WNT9B/FGF17/SHC1/CCND1/LRP5/RB1/FZD7/FZD1/FZD10/E2F1/TCF7L1/AXIN2/APC/PIK3…
hsa05218	hsa05218	Melanoma - Homo sapiens (human)	72	0.596251	1.33625	0.00370185	0.00370185	0.00635775	7102	tags=49%, list=20%, signal=39%	2252/2247/2250/3082/2255/5156/9965/3479/5159/10000/5155/2260/80310/56034/8817/1950/1021/2254/5293/8823/2246/4286/7157/4233/51426/5154/5894/5295/1871/8503/1019/207/3480/8822/595	FGF7/FGF2/FGF5/HGF/FGF10/PDGFRA/FGF19/IGF1/PDGFRB/AKT3/PDGFB/FGFR1/PDGFD/PDGFC/FGF18/EGF/CDK6/FGF9/PIK3CD/FGF16/FGF1/MITF/TP53/MET/POLK/PDGFA/RAF1/PIK3R1/E2F3/PIK3R3/CDK4/AKT1/IGF1R/FGF17/CCND1
hsa04921	hsa04921	Oxytocin signaling pathway - Homo sapiens (human)	154	0.541708	1.24754	0.00379962	0.00379962	0.00645769	7108	tags=48%, list=20%, signal=39%	5743/2353/5332/57172/4882/23533/2982/5563/952/2983/5579/4773/5294/785/3708/107/112/814/111/4846/5330/27091/196883/775/27092/5578/3768/4776/781/5997/109/93589/114/7226/5021/3763/815/8536/10398/59284/2977/4638/23236/113/3759/1827/3725/9254/783/5567/9475/4772/146850/5894/4660/4208/5533/776/6093/3710/51422/91807/8605/163688/5582/55799/3770/2771/5565/4659/6262/4881/595/782	PTGS2/FOS/PLCB4/CAMK1G/NPR2/PIK3R5/GUCY1A1/PRKAA2/CD38/GUCY1B1/PRKCB/NFATC2/PIK3CG/CACNB4/ITPR1/ADCY1/ADCY6/CAMK4/ADCY5/NOS3/PLCB2/CACNG5/ADCY4/CACNA1C/CACNG4/PRKCA/KCNJ12/NFATC4/CACNA2D1/RGS2/ADCY3/CACNA2D4/ADCY8/TRPM2/OXTR/KCNJ6/CAMK2A/CAMK1/MYL9/CACNG7/GUCY1A2/MYLK/PLCB1/ADCY7/KCNJ2/RCAN1/JUN/CACNA2D2/CACNB2/PRKACB/ROCK2/NFATC1/PIK3R6/RAF1/PPP1R12B/MEF2C/PPP3CC/CACNA1D/ROCK1/ITPR3/PRKAG2/MYLK3…
hsa05120	hsa05120	Epithelial cell signaling in Helicobacter pylori infection - Homo sapiens (human)	70	0.595474	1.33289	0.00420294	0.00420294	0.00706952	8502	tags=46%, list=23%, signal=35%	2921/2920/3576/2919/1839/3577/245972/4067/83700/6352/6300/155066/58494/3725/4233/150084/4792/4790/10392/6868/5602/1147/5599/5781/5600/5601/23545/5336/528/9020/10312/836	CXCL3/CXCL2/CXCL8/CXCL1/HBEGF/CXCR1/ATP6V0D2/LYN/JAM3/CCL5/MAPK12/ATP6V0E2/JAM2/JUN/MET/IGSF5/NFKBIA/NFKB1/NOD1/ADAM17/MAPK10/CHUK/MAPK8/PTPN11/MAPK11/MAPK9/ATP6V0A2/PLCG2/ATP6V1C1/MAP3K14/TCIRG1/CASP3
hsa04210	hsa04210	Apoptosis - Homo sapiens (human)	136	0.543516	1.2478	0.0049995	0.0049995	0.00823784	9953	tags=58%, list=27%, signal=42%	597/7124/2353/7185/3002/5551/1439/10000/1520/3708/4914/1513/3563/356/1514/1522/6708/1677/330/317/355/1519/5293/472/5366/7846/143/8795/596/8797/10376/3725/4803/7157/4792/4790/2081/5894/9451/84823/5295/142/100506742/3710/10018/5602/8503/1147/4170/8772/207/1508/1521/5599/113457/10039/840/5414/51807/5601/4001/54205/27113/8722/9020/8739/836/5296/3709/332/824/637/153090/56616/1647/331/468/4893/5290	BCL2A1/TNF/FOS/TRAF1/GZMB/PRF1/CSF2RB/AKT3/CTSS/ITPR1/NTRK1/CTSK/IL3RA/FASLG/CTSL/CTSZ/SPTA1/DFFB/BIRC3/APAF1/FAS/CTSO/PIK3CD/ATM/PMAIP1/TUBA1A/PARP4/TNFRSF10B/BCL2/TNFRSF10A/TUBA1B/JUN/NGF/TP53/NFKBIA/NFKB1/ERN1/RAF1/EIF2AK3/LMNB2/PIK3R1/PARP1/CASP12/ITPR3/BCL2L11/MAPK10/PIK3R3/CHUK/MCL1/FADD/AKT1/CTSB/CTSW/MAPK8/TUBA3D/PARP3/CASP7/SEPTIN4/TUBA8/MAPK9/LMNB1/CYCS/BBC3/CTSF/MAP3K14/HRK/CASP3/PIK3R…
hsa04625	hsa04625	C-type lectin receptor signaling pathway - Homo sapiens (human)	104	0.560134	1.27497	0.005	0.005	0.00823784	10493	tags=67%, list=29%, signal=48%	3569/5743/3553/3586/7124/114548/30835/26253/338339/1959/3592/10000/4773/1960/2207/3708/22808/93978/10332/6367/4776/51266/6300/53342/5293/4791/1263/3725/4772/4792/602/4790/51561/5894/5971/8844/6361/5533/5295/3710/5602/163688/8503/868/1147/207/5599/5781/5600/3659/10379/5601/64581/5336/6772/22800/3593/9020/5296/3709/91860/9261/4893/3558/5290/5058/805/4775/5532/10892	IL6/PTGS2/IL1B/IL10/TNF/NLRP3/CD209/CLEC4E/CLEC4D/EGR2/IL12A/AKT3/NFATC2/EGR3/FCER1G/ITPR1/MRAS/CLEC6A/CLEC4M/CCL22/NFATC4/CLEC1B/MAPK12/IL17D/PIK3CD/NFKB2/PLK3/JUN/NFATC1/NFKBIA/BCL3/NFKB1/IL23A/RAF1/RELB/KSR1/CCL17/PPP3CC/PIK3R1/ITPR3/MAPK10/CALML6/PIK3R3/CBLB/CHUK/AKT1/MAPK8/PTPN11/MAPK11/IRF1/IRF9/MAPK9/CLEC7A/PLCG2/STAT1/RRAS2/IL12B/MAP3K14/PIK3R2/ITPR2/CALML4/MAPKAPK2/NRAS/IL2/PIK3CA/PAK1/C…
hsa04068	hsa04068	FoxO signaling pathway - Homo sapiens (human)	130	0.546972	1.25384	0.00509949	0.00509949	0.00823784	10465	tags=55%, list=29%, signal=40%	3569/3586/7042/3575/3479/5105/5563/6648/10000/7048/1901/10365/356/6300/85417/1950/8660/5293/472/2911/23710/1263/7046/6517/8698/7043/6446/5894/10733/5295/51422/847/10018/3667/5602/8503/1147/2033/207/8471/5599/3480/1017/5565/92579/5600/595/5347/3643/5601/2308/5562/5896/1454/6789/9456/5296/891/3276/1647/9133/80854/10769/4893/5290/6654/1956/1387/673/5728/4616/51701	IL6/IL10/TGFB2/IL7R/IGF1/PCK1/PRKAA2/SOD2/AKT3/TGFBR2/S1PR1/KLF2/FASLG/MAPK12/CCNB3/EGF/IRS2/PIK3CD/ATM/GRM1/GABARAPL1/PLK3/TGFBR1/SLC2A4/S1PR4/TGFB3/SGK1/RAF1/PLK4/PIK3R1/PRKAG2/CAT/BCL2L11/IRS1/MAPK10/PIK3R3/CHUK/EP300/AKT1/IRS4/MAPK8/IGF1R/CDK2/PRKAB2/G6PC3/MAPK11/CCND1/PLK1/INSR/MAPK9/FOXO1/PRKAA1/RAG1/CSNK1E/STK4/HOMER1/PIK3R2/CCNB1/PRMT1/GADD45A/CCNB2/SETD7/PLK2/NRAS/PIK3CA/SOS1/EGFR/CREBBP…
hsa04110	hsa04110	Cell cycle - Homo sapiens (human)	157	0.534235	1.23083	0.00509949	0.00509949	0.00823784	13043	tags=70%, list=36%, signal=45%	7042/8900/27127/85417/25/1021/1875/472/27085/9134/699/64682/8555/4609/5591/701/57082/7157/4171/9319/7043/8556/8318/151648/993/4085/23594/890/10274/26271/10926/1871/7465/80174/7532/545/8317/994/10403/4998/1019/2033/4173/8243/7272/157570/1111/9126/1017/991/5885/896/8379/990/4176/9212/595/5347/546/90381/5925/23047/9700/23063/9088/996/5526/1869/113130/1663/891/983/5528/1647/9133/4175/4172/1387/7027/4…	TGFB2/CCNA1/SMC1B/CCNB3/ABL1/CDK6/E2F5/ATM/MTBP/CCNE2/BUB1/ANAPC1/CDC14B/MYC/PRKDC/BUB1B/KNL1/TP53/MCM2/TRIP13/TGFB3/CDC14A/CDC45/SGO1/CDC25A/MAD2L1/ORC6/CCNA2/STAG1/FBXO5/DBF4/E2F3/WEE1/DBF4B/YWHAG/ATR/CDC7/CDC25B/NDC80/ORC1/CDK4/EP300/MCM4/SMC1A/TTK/ESCO2/CHEK1/SMC3/CDK2/CDC20/RAD21/CCND3/MAD1L1/CDC6/MCM7/AURKB/CCND1/PLK1/ATRX/TICRR/RB1/PDS5B/ESPL1/WAPL/PKMYT1/CDC27/PPP2R5B/E2F1/CDCA5/DDX11/CCN…
hsa01522	hsa01522	Endocrine resistance - Homo sapiens (human)	96	0.567823	1.2886	0.00519948	0.00519948	0.00831702	10242	tags=60%, list=28%, signal=43%	399694/53358/2353/1839/4318/3479/4313/10000/107/112/111/196883/28514/109/6300/114/54567/5293/10683/113/182/596/2100/3725/7157/5567/4855/5894/5295/1871/5602/8503/1019/4851/207/5599/3480/6464/5600/595/5601/5747/5925/108/5469/1869/5296/2099/9611/1564/10498/2475/4893/5290/6654/115/1956/673	SHC4/SHC3/FOS/HBEGF/MMP9/IGF1/MMP2/AKT3/ADCY1/ADCY6/ADCY5/ADCY4/DLL1/ADCY3/MAPK12/ADCY8/DLL4/PIK3CD/DLL3/ADCY7/JAG1/BCL2/ESR2/JUN/TP53/PRKACB/NOTCH4/RAF1/PIK3R1/E2F3/MAPK10/PIK3R3/CDK4/NOTCH1/AKT1/MAPK8/IGF1R/SHC1/MAPK11/CCND1/MAPK9/PTK2/RB1/ADCY2/MED1/E2F1/PIK3R2/ESR1/NCOR1/CYP2D7/CARM1/MTOR/NRAS/PIK3CA/SOS1/ADCY9/EGFR/BRAF
hsa04950	hsa04950	Maturity onset diabetes of the young - Homo sapiens (human)	26	0.688877	1.44446	0.00580271	0.00580271	0.00919182	3729	tags=38%, list=10%, signal=35%	168620/3170/3174/3087/2494/3171/2645/4825/389692/5080	BHLHA15/FOXA2/HNF4G/HHEX/NR5A2/FOXA3/GCK/NKX6-1/MAFA/PAX6
hsa04972	hsa04972	Pancreatic secretion - Homo sapiens (human)	102	0.557973	1.26929	0.00609939	0.00609939	0.00939585	7072	tags=43%, list=20%, signal=35%	5320/5332/8671/1359/26279/952/5579/683/3708/3778/107/112/111/489/5330/7220/196883/1080/5578/490/886/109/114/482/5322/6558/491/492/23236/113/6522/885/1360/3784/391013/1358/3710/5908/480/5582/476/219931/6262/478	PLA2G2A/PLCB4/SLC4A4/CPA3/PLA2G2D/CD38/PRKCB/BST1/ITPR1/KCNMA1/ADCY1/ADCY6/ADCY5/ATP2A3/PLCB2/TRPC1/ADCY4/CFTR/PRKCA/ATP2B1/CCKAR/ADCY3/ADCY8/ATP1B2/PLA2G5/SLC12A2/ATP2B2/ATP2B3/PLCB1/ADCY7/SLC4A2/CCK/CPB1/KCNQ1/PLA2G2C/CPA2/ITPR3/RAP1B/ATP1A4/PRKCG/ATP1A1/TPCN2/RYR2/ATP1A3
hsa05235	hsa05235	PD-L1 expression and PD-1 checkpoint pathway in cancer - Homo sapiens (human)	89	0.570618	1.29101	0.0061	0.0061	0.00939585	10487	tags=65%, list=29%, signal=46%	2353/940/29126/7099/10000/55509/4773/917/5133/920/919/3458/916/6300/3932/915/10538/7535/1950/27040/5293/116071/5608/353376/3725/4772/4792/4790/5894/5588/5533/5295/4794/3717/8503/114609/1147/4215/207/5781/7097/5600/27436/5777/6772/3091/4615/5296/2475/54106/7189/283106/4893/5290/1956/4775/5728/5532	FOS/CD28/CD274/TLR4/AKT3/BATF3/NFATC2/CD3G/PDCD1/CD4/CD247/IFNG/CD3E/MAPK12/LCK/CD3D/BATF/ZAP70/EGF/LAT/PIK3CD/BATF2/MAP2K6/TICAM2/JUN/NFATC1/NFKBIA/NFKB1/RAF1/PRKCQ/PPP3CC/PIK3R1/NFKBIE/JAK2/PIK3R3/TIRAP/CHUK/MAP3K3/AKT1/PTPN11/TLR2/MAPK11/EML4/PTPN6/STAT1/HIF1A/MYD88/PIK3R2/MTOR/TLR9/TRAF6/CSNK2A3/NRAS/PIK3CA/EGFR/NFATC3/PTEN/PPP3CB
hsa04612	hsa04612	Antigen processing and presentation - Homo sapiens (human)	70	0.588868	1.31811	0.00610427	0.00610427	0.00939585	7288	tags=53%, list=20%, signal=42%	7124/10437/925/1520/3824/920/3310/3458/1514/926/3111/3805/3113/3109/3117/3122/972/3812/4261/3123/3119/3127/3804/5994/3112/3115/3108/5993/821/3309/6890/3811/1508/3118/3312/3821/3134	TNF/IFI30/CD8A/CTSS/KLRD1/CD4/HSPA6/IFNG/CTSL/CD8B/HLA-DOA/KIR2DL4/HLA-DPA1/HLA-DMB/HLA-DQA1/HLA-DRA/CD74/KIR3DL2/CIITA/HLA-DRB1/HLA-DQB1/HLA-DRB5/KIR2DL3/RFXAP/HLA-DOB/HLA-DPB1/HLA-DMA/RFX5/CANX/HSPA5/TAP1/KIR3DL1/CTSB/HLA-DQA2/HSPA8/KLRC1/HLA-F
hsa04924	hsa04924	Renin secretion - Homo sapiens (human)	69	0.590567	1.32139	0.00650455	0.00650455	0.0099184	5377	tags=49%, list=15%, signal=42%	116/5732/5137/5332/1906/183/2982/2983/5136/1636/3708/5139/3778/112/111/5734/1909/5330/775/5140/5153/134/117/185/153/2977/23236/154/3759/5567/358/5533/776/3710	ADCYAP1/PTGER2/PDE1C/PLCB4/EDN1/AGT/GUCY1A1/GUCY1B1/PDE1A/ACE/ITPR1/PDE3A/KCNMA1/ADCY6/ADCY5/PTGER4/EDNRA/PLCB2/CACNA1C/PDE3B/PDE1B/ADORA1/ADCYAP1R1/AGTR1/ADRB1/GUCY1A2/PLCB1/ADRB2/KCNJ2/PRKACB/AQP1/PPP3CC/CACNA1D/ITPR3
hsa03320	hsa03320	PPAR signaling pathway - Homo sapiens (human)	74	0.582436	1.30743	0.00660066	0.00660066	0.00997176	5782	tags=39%, list=16%, signal=33%	4312/4973/5105/5468/123/2710/2167/8309/11001/1593/1374/9370/2182/4023/5346/5360/6258/9415/23305/10873/33/3611/7350/3158/729359/10580/4199/10062/440503	MMP1/OLR1/PCK1/PPARG/PLIN2/GK/FABP4/ACOX2/SLC27A2/CYP27A1/CPT1A/ADIPOQ/ACSL4/LPL/PLIN1/PLTP/RXRG/FADS2/ACSL6/ME3/ACADL/ILK/UCP1/HMGCS2/PLIN4/SORBS1/ME1/NR1H3/PLIN5
hsa00514	hsa00514	Other types of O-glycan biosynthesis - Homo sapiens (human)	47	0.615874	1.35428	0.00671881	0.00671881	0.0100571	9768	tags=70%, list=27%, signal=51%	117248/57452/6480/23127/727936/11227/8985/8693/64409/285203/2683/2591/23275/4242/728819/6487/2590/79695/79623/56913/23509/55568/50614/442117/63917/114805/8473/51809/145173/29071/8703/79709/283464	GALNT15/GALNT16/ST6GAL1/COLGALT2/GXYLT2/GALNT5/PLOD3/GALNT4/GALNT17/EOGT/B4GALT1/GALNT3/POFUT2/MFNG/C1GALT1C1L/ST3GAL3/GALNT2/GALNT12/GALNT14/C1GALT1/POFUT1/GALNT10/GALNT9/GALNTL6/GALNT11/GALNT13/OGT/GALNT7/B3GLCT/C1GALT1C1/B4GALT3/COLGALT1/GXYLT1
hsa00512	hsa00512	Mucin type O-glycan biosynthesis - Homo sapiens (human)	36	0.645095	1.39249	0.00695424	0.00695424	0.0103149	9038	tags=69%, list=25%, signal=52%	117248/57452/6482/192134/6483/11227/2650/256435/8693/64409/9334/2591/27090/728819/2590/79695/79623/56913/55568/50614/442117/63917/114805/51809/29071	GALNT15/GALNT16/ST3GAL1/B3GNT6/ST3GAL2/GALNT5/GCNT1/ST6GALNAC3/GALNT4/GALNT17/B4GALT5/GALNT3/ST6GALNAC4/C1GALT1C1L/GALNT2/GALNT12/GALNT14/C1GALT1/GALNT10/GALNT9/GALNTL6/GALNT11/GALNT13/GALNT7/C1GALT1C1
hsa04211	hsa04211	Longevity regulating pathway - Homo sapiens (human)	89	0.566456	1.28159	0.0079	0.0079	0.0116121	11208	tags=60%, list=31%, signal=41%	9586/3479/5563/5468/6648/10000/107/112/814/111/90993/10891/196883/9370/84699/109/114/9365/8660/5293/113/7157/5567/64764/4790/5295/51422/847/3667/8503/207/8471/3480/5565/1386/3643/2308/108/5562/10488/9474/5296/2475/26060/10645/468/4893/5290/115/1385/79813/23411/6009	CREB5/IGF1/PRKAA2/PPARG/SOD2/AKT3/ADCY1/ADCY6/CAMK4/ADCY5/CREB3L1/PPARGC1A/ADCY4/ADIPOQ/CREB3L3/ADCY3/ADCY8/KL/IRS2/PIK3CD/ADCY7/TP53/PRKACB/CREB3L2/NFKB1/PIK3R1/PRKAG2/CAT/IRS1/PIK3R3/AKT1/IRS4/IGF1R/PRKAB2/ATF2/INSR/FOXO1/ADCY2/PRKAA1/CREB3/ATG5/PIK3R2/MTOR/APPL1/CAMKK2/ATF4/NRAS/PIK3CA/ADCY9/CREB1/EHMT1/SIRT1/RHEB
hsa05226	hsa05226	Gastric cancer - Homo sapiens (human)	149	0.531127	1.22213	0.0089991	0.0089991	0.0131096	10433	tags=56%, list=29%, signal=40%	2252/2247/2250/399694/3082/7042/7472/53358/2255/6469/7474/9965/5915/10000/7048/6932/5243/81029/7976/7015/8817/8325/51176/8322/6258/1950/1499/2254/5293/8823/2246/7479/9134/4040/4609/596/7046/7483/7157/4233/7043/51426/7476/5894/5295/4292/29119/1871/8503/6934/207/7471/7484/1017/8822/6464/595/2263/4041/1015/5925/8324/8321/11211/1869/83439/8313/324/5296/8326/7481/2475/1647/8323/7477/4893/5290/6654/195…	FGF7/FGF2/FGF5/SHC4/HGF/TGFB2/WNT2/SHC3/FGF10/SHH/WNT5A/FGF19/RARB/AKT3/TGFBR2/TCF7/ABCB1/WNT5B/FZD3/TERT/FGF18/FZD8/LEF1/FZD4/RXRG/EGF/CTNNB1/FGF9/PIK3CD/FGF16/FGF1/WNT8B/CCNE2/LRP6/MYC/BCL2/TGFBR1/WNT9A/TP53/MET/TGFB3/POLK/WNT7A/RAF1/PIK3R1/MLH1/CTNNA3/E2F3/PIK3R3/TCF7L2/AKT1/WNT1/WNT9B/CDK2/FGF17/SHC1/CCND1/FGFR2/LRP5/CDH17/RB1/FZD7/FZD1/FZD10/E2F1/TCF7L1/AXIN2/APC/PIK3R2/FZD9/WNT11/MTOR/GADD4…
hsa04213	hsa04213	Longevity regulating pathway - multiple species - Homo sapiens (human)	62	0.58644	1.30594	0.0103113	0.0103113	0.0148883	10081	tags=60%, list=28%, signal=43%	3170/3479/5563/6648/10000/107/112/111/3310/196883/109/114/8660/5293/113/5567/5295/51422/847/3667/8503/207/8471/81570/3480/5565/3312/3643/2308/108/5562/9474/5296/2475/4893/5290/115	FOXA2/IGF1/PRKAA2/SOD2/AKT3/ADCY1/ADCY6/ADCY5/HSPA6/ADCY4/ADCY3/ADCY8/IRS2/PIK3CD/ADCY7/PRKACB/PIK3R1/PRKAG2/CAT/IRS1/PIK3R3/AKT1/IRS4/CLPB/IGF1R/PRKAB2/HSPA8/INSR/FOXO1/ADCY2/PRKAA1/ATG5/PIK3R2/MTOR/NRAS/PIK3CA/ADCY9
hsa00533	hsa00533	Glycosaminoglycan biosynthesis - keratan sulfate - Homo sapiens (human)	14	0.746671	1.45752	0.0111532	0.0111532	0.0159626	6310	tags=79%, list=17%, signal=65%	93010/4166/6482/8534/2530/6483/10164/2683/9435/6487/10678	B3GNT7/CHST6/ST3GAL1/CHST1/FUT8/ST3GAL2/CHST4/B4GALT1/CHST2/ST3GAL3/B3GNT2
hsa04216	hsa04216	Ferroptosis - Homo sapiens (human)	41	0.61569	1.34071	0.0131764	0.0131764	0.0186942	8907	tags=59%, list=25%, signal=44%	1356/7018/23657/64116/1536/23516/7037/2182/2730/2495/440738/23305/30061/3162/246/7157/2512/10162/51703/55240/9474/2729/5093/6303	CP/TF/SLC7A11/SLC39A8/CYBB/SLC39A14/TFRC/ACSL4/GCLM/FTH1/MAP1LC3C/ACSL6/SLC40A1/HMOX1/ALOX15/TP53/FTL/LPCAT3/ACSL5/STEAP3/ATG5/GCLC/PCBP1/SAT1
hsa00770	hsa00770	Pantothenate and CoA biosynthesis - Homo sapiens (human)	21	0.688757	1.41224	0.0138718	0.0138718	0.0195111	2903	tags=33%, list=8%, signal=31%	8875/586/5169/5167/219/51733/1807	VNN2/BCAT1/ENPP3/ENPP1/ALDH1B1/UPB1/DPYS
hsa04066	hsa04066	HIF-1 signaling pathway - Homo sapiens (human)	109	0.541263	1.23372	0.0145985	0.0145985	0.0202582	8368	tags=42%, list=23%, signal=33%	3569/5054/7018/1906/3101/7099/7010/1536/3479/7076/284/10000/5579/2321/4843/3458/7037/4846/285/5578/5209/1950/5293/815/112398/3162/92483/596/4790/5295/8503/5582/2033/207/3480/387712/7422/160287/5213/2026/3643/5336/816/5163/3091/54583	IL6/SERPINE1/TF/EDN1/HK3/TLR4/TEK/CYBB/IGF1/TIMP1/ANGPT1/AKT3/PRKCB/FLT1/NOS2/IFNG/TFRC/NOS3/ANGPT2/PRKCA/PFKFB3/EGF/PIK3CD/CAMK2A/EGLN2/HMOX1/LDHAL6B/BCL2/NFKB1/PIK3R1/PIK3R3/PRKCG/EP300/AKT1/IGF1R/ENO4/VEGFA/LDHAL6A/PFKM/ENO2/INSR/PLCG2/CAMK2B/PDK1/HIF1A/EGLN1
hsa02010	hsa02010	ABC transporters - Homo sapiens (human)	45	0.604353	1.32459	0.0146513	0.0146513	0.0202582	6332	tags=53%, list=17%, signal=44%	10351/225/23460/340273/10060/1080/154664/368/5243/19/10257/8714/10350/20/9429/5244/1244/23456/24/215/21/4363/6890/10349	ABCA8/ABCD2/ABCA6/ABCB5/ABCC9/CFTR/ABCA13/ABCC6/ABCB1/ABCA1/ABCC4/ABCC3/ABCA9/ABCA2/ABCG2/ABCB4/ABCC2/ABCB10/ABCA4/ABCD1/ABCA3/ABCC1/TAP1/ABCA10
hsa04012	hsa04012	ErbB signaling pathway - Homo sapiens (human)	85	0.554673	1.25275	0.0157	0.0157	0.0214578	10242	tags=58%, list=28%, signal=41%	399694/53358/1839/5063/10000/2069/5579/685/374/3084/9542/5578/2066/25/1950/10718/27/5293/815/4609/57144/3725/867/5894/7039/5295/5602/8503/868/5582/207/5599/6464/5601/5747/5336/816/5062/2002/6777/5296/2475/4893/5290/6654/1956/6776/5058/673	SHC4/SHC3/HBEGF/PAK3/AKT3/EREG/PRKCB/BTC/AREG/NRG1/NRG2/PRKCA/ERBB4/ABL1/EGF/NRG3/ABL2/PIK3CD/CAMK2A/MYC/PAK5/JUN/CBL/RAF1/TGFA/PIK3R1/MAPK10/PIK3R3/CBLB/PRKCG/AKT1/MAPK8/SHC1/MAPK9/PTK2/PLCG2/CAMK2B/PAK2/ELK1/STAT5B/PIK3R2/MTOR/NRAS/PIK3CA/SOS1/EGFR/STAT5A/PAK1/BRAF
hsa04390	hsa04390	Hippo signaling pathway - Homo sapiens (human)	156	0.518652	1.19473	0.0159984	0.0159984	0.0214578	10983	tags=58%, list=30%, signal=40%	1490/7042/7472/5054/654/7474/353500/7048/374/650/3689/1742/4092/653/166824/6932/81029/658/7976/656/2736/8325/330/51176/8322/1499/6657/26524/2246/7479/3398/7003/4609/268/7046/7483/652/7043/8463/85407/7476/5521/23418/8994/25937/9231/29119/7532/154796/6934/60485/92597/9113/286204/7471/7484/896/595/6788/6591/7159/8324/8321/27113/1454/11211/50855/83439/8313/324/4771/659/8326/23286/332/174/7481/657/552…	CCN2/TGFB2/WNT2/SERPINE1/BMP6/WNT5A/BMP8A/TGFBR2/AREG/BMP2/ITGB2/DLG4/SMAD7/BMP5/RASSF6/TCF7/WNT5B/BMPR1B/FZD3/BMP8B/GLI2/FZD8/BIRC3/LEF1/FZD4/CTNNB1/SOX2/LATS2/FGF1/WNT8B/ID2/TEAD1/MYC/AMH/TGFBR1/WNT9A/BMP4/TGFB3/TEAD2/NKD1/WNT7A/PPP2R2B/CRB1/LIMD1/WWTR1/DLG5/CTNNA3/YWHAG/AMOT/TCF7L2/SAV1/MOB1B/LATS1/CRB2/WNT1/WNT9B/CCND3/CCND1/STK3/SNAI2/TP53BP2/FZD7/FZD1/BBC3/CSNK1E/FZD10/PARD6A/TCF7L1/AXIN2/A…
hsa05221	hsa05221	Acute myeloid leukemia - Homo sapiens (human)	67	0.571197	1.27601	0.0160128	0.0160128	0.0214578	10242	tags=61%, list=28%, signal=44%	1437/597/8900/11040/10000/1436/2209/2322/929/4353/3815/6688/6932/1848/862/51176/5293/861/4609/4790/5894/5295/3684/890/8503/6934/1053/1147/207/595/5914/8864/83439/6777/5296/2475/4893/5290/6654/6776/673	CSF2/BCL2A1/CCNA1/PIM2/AKT3/CSF1R/FCGR1A/FLT3/CD14/MPO/KIT/SPI1/TCF7/DUSP6/RUNX1T1/LEF1/PIK3CD/RUNX1/MYC/NFKB1/RAF1/PIK3R1/ITGAM/CCNA2/PIK3R3/TCF7L2/CEBPE/CHUK/AKT1/CCND1/RARA/PER2/TCF7L1/STAT5B/PIK3R2/MTOR/NRAS/PIK3CA/SOS1/STAT5A/BRAF
hsa04930	hsa04930	Type II diabetes mellitus - Homo sapiens (human)	46	0.599131	1.31541	0.0160449	0.0160449	0.0214578	7354	tags=54%, list=20%, signal=43%	7124/9021/3101/8835/777/775/9370/2645/8660/5293/389692/8913/6517/776/5295/3667/5602/8503/8471/5599/5581/8651/3643/122809/5601	TNF/SOCS3/HK3/SOCS2/CACNA1E/CACNA1C/ADIPOQ/GCK/IRS2/PIK3CD/MAFA/CACNA1G/SLC2A4/CACNA1D/PIK3R1/IRS1/MAPK10/PIK3R3/IRS4/MAPK8/PRKCE/SOCS1/INSR/SOCS4/MAPK9
hsa04914	hsa04914	Progesterone-mediated oocyte maturation - Homo sapiens (human)	102	0.54332	1.23596	0.0167983	0.0167983	0.0222828	13876	tags=75%, list=38%, signal=46%	8900/3479/5241/10000/107/112/111/27330/196883/5140/109/6300/85417/114/6196/6793/5293/441273/699/113/64682/64506/442590/5567/993/5894/4085/5295/890/5602/6197/8503/994/207/5599/3480/6790/1017/2771/8379/5600/5347/5601/108/9088/996/5296/891/983/80315/100505767/9133/5290/115/673/3320/102723555/6195/3326/285955/10459/245711/102723849/246184/8697/995/25906/51343/5604/29945/5594/100310812/388333/5566/888…	CCNA1/IGF1/PGR/AKT3/ADCY1/ADCY6/ADCY5/RPS6KA6/ADCY4/PDE3B/ADCY3/MAPK12/CCNB3/ADCY8/RPS6KA2/STK10/PIK3CD/SPDYE2/BUB1/ADCY7/ANAPC1/CPEB1/SPDYE5/PRKACB/CDC25A/RAF1/MAD2L1/PIK3R1/CCNA2/MAPK10/RPS6KA3/PIK3R3/CDC25B/AKT1/MAPK8/IGF1R/AURKA/CDK2/GNAI2/MAD1L1/MAPK11/PLK1/MAPK9/ADCY2/PKMYT1/CDC27/PIK3R2/CCNB1/CDK1/CPEB4/SPDYE18/CCNB2/PIK3CA/ADCY9/BRAF/HSP90AA1/SPDYE16/RPS6KA1/HSP90AB1/SPDYE1/MAD2L2/SPDYA/S…
hsa04976	hsa04976	Bile secretion - Homo sapiens (human)	89	0.549984	1.24433	0.0179	0.0179	0.0235526	7684	tags=40%, list=21%, signal=32%	366/8671/57552/107/112/111/3781/196883/1080/5243/10257/109/114/482/8714/9429/123264/113/6580/6522/5244/1244/5567/54658/358/54577/480/7367/3949/476/361/478/54578/949/7366/108	AQP9/SLC4A4/NCEH1/ADCY1/ADCY6/ADCY5/KCNN2/ADCY4/CFTR/ABCB1/ABCC4/ADCY3/ADCY8/ATP1B2/ABCC3/ABCG2/SLC51B/ADCY7/SLC22A1/SLC4A2/ABCB4/ABCC2/PRKACB/UGT1A1/AQP1/UGT1A7/ATP1A4/UGT2B17/LDLR/ATP1A1/AQP4/ATP1A3/UGT1A6/SCARB1/UGT2B15/ADCY2
hsa04550	hsa04550	Signaling pathways regulating pluripotency of stem cells - Homo sapiens (human)	143	0.52114	1.1982	0.0183982	0.0183982	0.0239533	10402	tags=58%, list=29%, signal=42%	3976/2247/3624/7472/7474/3479/83729/10000/3977/2260/6926/3718/3231/6932/81029/6300/658/7976/8325/8322/1499/6657/5293/3572/3400/3625/5080/8820/7479/3398/2264/1852/4093/4609/3399/7483/652/93/7476/4838/5894/84108/55183/5295/90/3717/8503/84333/207/463/3480/7471/7484/7994/5600/2263/9314/8324/8321/6929/11211/8313/324/56916/5296/659/8326/7703/4762/6498/7481/5978/657/9421/8323/7477/3626/4893/5290/9869/40…	LIF/FGF2/INHBA/WNT2/WNT5A/IGF1/INHBE/AKT3/LIFR/FGFR1/TBX3/JAK3/HOXD1/TCF7/WNT5B/MAPK12/BMPR1B/FZD3/FZD8/FZD4/CTNNB1/SOX2/PIK3CD/IL6ST/ID4/INHBB/PAX6/HESX1/WNT8B/ID2/FGFR4/DUSP9/SMAD9/MYC/ID3/WNT9A/BMP4/ACVR2B/WNT7A/NODAL/RAF1/PCGF6/RIF1/PIK3R1/ACVR1/JAK2/PIK3R3/PCGF5/AKT1/ZFHX3/IGF1R/WNT1/WNT9B/KAT6A/MAPK11/FGFR2/KLF4/FZD7/FZD1/TCF3/FZD10/AXIN2/APC/SMARCAD1/PIK3R2/BMPR2/FZD9/PCGF2/NEUROG1/SKIL/WN…
hsa05225	hsa05225	Hepatocellular carcinoma - Homo sapiens (human)	167	0.512631	1.18313	0.0184982	0.0184982	0.0239533	10433	tags=57%, list=29%, signal=41%	399694/3082/7042/7472/53358/7474/4257/3481/10000/5579/7048/7296/2946/5578/6932/2947/653689/81029/7976/7015/8325/51176/8322/1499/1021/5293/2938/2953/1728/7479/3162/4040/4609/7046/6604/7483/7157/4233/7043/51426/7476/2949/5894/7039/5295/114112/1871/2939/8503/8110/6934/5582/8193/1019/207/2948/6595/3480/7471/7484/6464/55193/595/9446/4041/86/5925/5336/8324/8321/11211/6599/1869/83439/8313/324/2002/5296/…	SHC4/HGF/TGFB2/WNT2/SHC3/WNT5A/MGST1/IGF2/AKT3/PRKCB/TGFBR2/TXNRD1/GSTM2/PRKCA/TCF7/GSTM3/GSTT2B/WNT5B/FZD3/TERT/FZD8/LEF1/FZD4/CTNNB1/CDK6/PIK3CD/GSTA1/GSTT2/NQO1/WNT8B/HMOX1/LRP6/MYC/TGFBR1/SMARCD3/WNT9A/TP53/MET/TGFB3/POLK/WNT7A/GSTM5/RAF1/TGFA/PIK3R1/TXNRD3/E2F3/GSTA2/PIK3R3/DPF3/TCF7L2/PRKCG/DPF1/CDK4/AKT1/GSTM4/SMARCA2/IGF1R/WNT1/WNT9B/SHC1/PBRM1/CCND1/GSTO1/LRP5/ACTL6A/RB1/PLCG2/FZD7/FZD1/…
hsa05160	hsa05160	Hepatitis C - Homo sapiens (human)	156	0.516271	1.18924	0.0186981	0.0186981	0.0240216	13125	tags=62%, list=36%, signal=39%	9071/7124/9021/1365/3627/10000/51208/23562/9073/3458/356/5010/137075/91543/317/1950/355/1499/1021/9075/5293/49861/4609/3456/7157/100132463/4792/5521/4790/5894/3455/9451/5295/3434/10062/24146/5610/1871/7532/8503/1364/3949/1147/4940/8772/1019/207/7187/29110/1017/9074/3665/7122/595/10379/949/5925/6772/440275/54205/1869/836/439996/5296/5465/637/57506/7189/4893/5290/6654/4939/1956/673/100506658/7297/7…	CLDN10/TNF/SOCS3/CLDN3/CXCL10/AKT3/CLDN18/CLDN14/CLDN8/IFNG/FASLG/CLDN11/CLDN23/RSAD2/APAF1/EGF/FAS/CTNNB1/CDK6/CLDN2/PIK3CD/CLDN20/MYC/IFNB1/TP53/CLDN24/NFKBIA/PPP2R2B/NFKB1/RAF1/IFNAR2/EIF2AK3/PIK3R1/IFIT1/NR1H3/CLDN15/EIF2AK2/E2F3/YWHAG/PIK3R3/CLDN4/LDLR/CHUK/OAS3/FADD/CDK4/AKT1/TRAF3/TBK1/CDK2/CLDN6/IRF7/CLDN5/CCND1/IRF9/SCARB1/RB1/STAT1/EIF2AK4/CYCS/E2F1/CASP3/IFIT1B/PIK3R2/PPARA/BID/MAVS/TR…
hsa04218	hsa04218	Cellular senescence - Homo sapiens (human)	156	0.514888	1.18606	0.0207979	0.0207979	0.0265105	11208	tags=62%, list=31%, signal=43%	3569/3576/7042/8900/5054/3552/10000/4773/7048/3708/2113/22808/4776/3805/6300/85417/1021/1875/5293/2305/472/9134/5608/4609/7046/7157/7043/4772/8878/4790/993/5894/677/5533/776/5295/4683/3710/890/1871/678/54822/545/163688/8503/1019/207/1111/1017/896/291/5600/595/10111/3134/3486/5925/2308/286826/4605/22800/204851/1869/5296/3709/10114/891/983/824/132660/91860/91750/9261/2475/1647/9133/3106/28996/55957…	IL6/CXCL8/TGFB2/CCNA1/SERPINE1/IL1A/AKT3/NFATC2/TGFBR2/ITPR1/ETS1/MRAS/NFATC4/KIR2DL4/MAPK12/CCNB3/CDK6/E2F5/PIK3CD/FOXM1/ATM/CCNE2/MAP2K6/MYC/TGFBR1/TP53/TGFB3/NFATC1/SQSTM1/NFKB1/CDC25A/RAF1/ZFP36L1/PPP3CC/CACNA1D/PIK3R1/NBN/ITPR3/CCNA2/E2F3/ZFP36L2/TRPM7/ATR/CALML6/PIK3R3/CDK4/AKT1/CHEK1/CDK2/CCND3/SLC25A4/MAPK11/CCND1/RAD50/HLA-F/IGFBP3/RB1/FOXO1/LIN9/MYBL2/RRAS2/HIPK1/E2F1/PIK3R2/ITPR2/HIPK3…
hsa05210	hsa05210	Colorectal cancer - Homo sapiens (human)	86	0.548221	1.23869	0.0218	0.0218	0.0275724	10433	tags=62%, list=29%, signal=44%	7042/2353/1630/10000/2069/7048/374/6932/51176/1950/1499/5293/5366/4609/596/7046/3725/7157/7043/51426/5880/5894/7039/5295/4292/10018/5602/8503/2956/6934/207/5599/595/5601/4436/54205/27113/83439/8313/324/836/5296/332/2475/26060/1647/4893/5290/6654/1956/673/4087/4616	TGFB2/FOS/DCC/AKT3/EREG/TGFBR2/AREG/TCF7/LEF1/EGF/CTNNB1/PIK3CD/PMAIP1/MYC/BCL2/TGFBR1/JUN/TP53/TGFB3/POLK/RAC2/RAF1/TGFA/PIK3R1/MLH1/BCL2L11/MAPK10/PIK3R3/MSH6/TCF7L2/AKT1/MAPK8/CCND1/MAPK9/MSH2/CYCS/BBC3/TCF7L1/AXIN2/APC/CASP3/PIK3R2/BIRC5/MTOR/APPL1/GADD45A/NRAS/PIK3CA/SOS1/EGFR/BRAF/SMAD2/GADD45B
hsa04392	hsa04392	Hippo signaling pathway - multiple species - Homo sapiens (human)	29	0.635222	1.34661	0.0233266	0.0233266	0.0292659	11171	tags=79%, list=31%, signal=55%	79633/8642/9770/54798/166824/83937/26524/7003/8463/8994/25937/60485/92597/9113/6788/1454/4771/23286/55233/5058/7004/11186/84962	FAT4/DCHS1/RASSF2/DCHS2/RASSF6/RASSF4/LATS2/TEAD1/TEAD2/LIMD1/WWTR1/SAV1/MOB1B/LATS1/STK3/CSNK1E/NF2/WWC1/MOB1A/PAK1/TEAD4/RASSF1/AJUBA
hsa04666	hsa04666	Fc gamma R-mediated phagocytosis - Homo sapiens (human)	96	0.539214	1.22368	0.0234977	0.0234977	0.0292659	9086	tags=51%, list=25%, signal=38%	2215/5788/2212/3055/2214/8395/10000/5579/8613/7409/273/2209/85477/4067/2213/7454/5578/50807/653361/27040/5293/10095/1073/8853/3635/5880/5894/8936/5295/7410/10810/3636/8605/8503/5582/4651/207/274/8394/5581/8877/653857/5336/8611/56848/57180/5296/8681/1793	FCGR3B/PTPRC/FCGR2A/HCK/FCGR3A/PIP5K1B/AKT3/PRKCB/PLPP3/VAV1/AMPH/FCGR1A/SCIN/LYN/FCGR2B/WAS/PRKCA/ASAP1/NCF1/LAT/PIK3CD/ARPC1B/CFL2/ASAP2/INPP5D/RAC2/RAF1/WASF1/PIK3R1/VAV2/WASF3/INPPL1/PLA2G4C/PIK3R3/PRKCG/MYO10/AKT1/BIN1/PIP5K1A/PRKCE/SPHK1/ACTR3C/PLCG2/PLPP1/SPHK2/ACTR3B/PIK3R2/JMJD7-PLA2G4B/DOCK1
hsa04623	hsa04623	Cytosolic DNA-sensing pathway - Homo sapiens (human)	73	0.555141	1.24519	0.0263105	0.0263105	0.032521	12646	tags=56%, list=35%, signal=37%	3569/3553/114548/6351/81030/9560/3627/90865/6352/4210/1687/3456/25939/4792/4790/115004/1147/8772/197259/29110/10622/3665/840/79792/340061/11128/836/103/57506/661/11035/8517/1777/171568/10623/58511/5440/4793/55718/51728/10621	IL6/IL1B/NLRP3/CCL4/ZBP1/CCL4L2/CXCL10/IL33/CCL5/MEFV/GSDME/IFNB1/SAMHD1/NFKBIA/NFKB1/CGAS/CHUK/FADD/MLKL/TBK1/POLR3G/IRF7/CASP7/GSDMD/STING1/POLR3A/CASP3/ADAR/MAVS/POLR3D/RIPK3/IKBKG/DNASE2/POLR3H/POLR3C/DNASE2B/POLR2K/NFKBIB/POLR3E/POLR3K/POLR3F
hsa05231	hsa05231	Choline metabolism in cancer - Homo sapiens (human)	98	0.533098	1.21071	0.029	0.029	0.0355758	10768	tags=60%, list=30%, signal=42%	2353/5156/6583/9468/5159/80736/8395/10000/5579/8613/1608/5155/9162/80310/7454/5578/56034/56994/1950/5293/8527/1119/1120/6580/8526/3725/5880/5154/5894/8936/1607/5295/160851/60482/5602/10810/8605/8503/5582/207/8394/5599/5601/8611/3091/5296/56261/8681/6582/2475/126969/23396/4893/5290/6654/1956/5321/10434/6584	FOS/PDGFRA/SLC22A4/PCYT1B/PDGFRB/SLC44A4/PIP5K1B/AKT3/PRKCB/PLPP3/DGKG/PDGFB/DGKI/PDGFD/WAS/PRKCA/PDGFC/CHPT1/EGF/PIK3CD/DGKD/CHKA/CHKB/SLC22A1/DGKE/JUN/RAC2/PDGFA/RAF1/WASF1/DGKB/PIK3R1/DGKH/SLC5A7/MAPK10/WASF3/PLA2G4C/PIK3R3/PRKCG/AKT1/PIP5K1A/MAPK8/MAPK9/PLPP1/HIF1A/PIK3R2/GPCPD1/JMJD7-PLA2G4B/SLC22A2/MTOR/SLC44A3/PIP5K1C/NRAS/PIK3CA/SOS1/EGFR/PLA2G4A/LYPLA1/SLC22A5
hsa00532	hsa00532	Glycosaminoglycan biosynthesis - chondroitin sulfate / dermatan sulfate - Homo sapiens (human)	21	0.659727	1.35272	0.0322647	0.0322647	0.0391577	8309	tags=71%, list=23%, signal=55%	55790/337876/92126/51363/55454/50515/22856/64131/29940/166012/56548/9469/55501/54480/113189	CSGALNACT1/CHSY3/DSEL/CHST15/CSGALNACT2/CHST11/CHSY1/XYLT1/DSE/CHST13/CHST7/CHST3/CHST12/CHPF2/CHST14
hsa04614	hsa04614	Renin-angiotensin system - Homo sapiens (human)	23	0.648467	1.34222	0.0323998	0.0323998	0.0391577	4947	tags=48%, list=14%, signal=41%	4311/1215/1511/290/183/1359/1636/2028/185/4142/57486	MME/CMA1/CTSG/ANPEP/AGT/CPA3/ACE/ENPEP/AGTR1/MAS1/NLN
hsa04971	hsa04971	Gastric acid secretion - Homo sapiens (human)	76	0.545196	1.2257	0.0334033	0.0334033	0.0400737	7072	tags=50%, list=20%, signal=40%	3274/5332/3776/3773/5579/6752/3708/107/112/111/5330/196883/1080/6750/5578/3772/109/114/482/815/495/4638/23236/113/3759/6522/3784/115111/5567/3710/91807/3766/163688/480/5582/476/2771/478	HRH2/PLCB4/KCNK2/KCNJ16/PRKCB/SSTR2/ITPR1/ADCY1/ADCY6/ADCY5/PLCB2/ADCY4/CFTR/SST/PRKCA/KCNJ15/ADCY3/ADCY8/ATP1B2/CAMK2A/ATP4A/MYLK/PLCB1/ADCY7/KCNJ2/SLC4A2/KCNQ1/SLC26A7/PRKACB/ITPR3/MYLK3/KCNJ10/CALML6/ATP1A4/PRKCG/ATP1A1/GNAI2/ATP1A3
hsa05203	hsa05203	Viral carcinogenesis - Homo sapiens (human)	198	0.497087	1.15219	0.0338966	0.0338966	0.0403686	13809	tags=63%, list=38%, signal=39%	8900/1233/9586/1959/1237/7185/718/1234/245972/1960/1232/90993/85477/4067/3718/9734/7188/84699/1021/5293/5366/3572/9134/4791/3249/728340/3725/7157/5567/87/8340/64764/4792/4790/8342/5295/2966/890/5610/7532/11317/8503/1019/2033/7187/8348/8970/1111/1017/991/5829/896/3665/8379/1386/5966/595/10379/3134/5925/5922/9759/23352/8370/51564/10488/836/6777/5296/983/2967/440689/9261/3106/5700/468/4893/8346/5290…	CCNA1/CCR4/CREB5/EGR2/CCR8/TRAF1/C3/CCR5/ATP6V0D2/EGR3/CCR3/CREB3L1/SCIN/LYN/JAK3/HDAC9/TRAF5/CREB3L3/CDK6/PIK3CD/PMAIP1/IL6ST/CCNE2/NFKB2/HPN/GTF2H2C/JUN/TP53/PRKACB/ACTN1/H2BC13/CREB3L2/NFKBIA/NFKB1/H2BC14/PIK3R1/GTF2H2/CCNA2/EIF2AK2/YWHAG/RBPJL/PIK3R3/CDK4/EP300/TRAF3/H2BC17/H2BC11/CHEK1/CDK2/CDC20/PXN/CCND3/IRF7/MAD1L1/ATF2/REL/CCND1/IRF9/HLA-F/RB1/RASA2/HDAC4/UBR4/H4C14/HDAC7/CREB3/CASP3/STA…
hsa04917	hsa04917	Prolactin signaling pathway - Homo sapiens (human)	70	0.551791	1.23511	0.034324	0.034324	0.0405814	10146	tags=59%, list=28%, signal=42%	399694/53358/2353/9021/8600/10000/8835/5618/2645/6300/3972/5293/2100/4790/5894/5295/3717/5602/8503/9655/207/5599/8651/5617/6464/5600/3659/595/122809/8792/5601/6772/30837/6777/5296/2099/1081/4893/5290/6654/6776	SHC4/SHC3/FOS/SOCS3/TNFSF11/AKT3/SOCS2/PRLR/GCK/MAPK12/LHB/PIK3CD/ESR2/NFKB1/RAF1/PIK3R1/JAK2/MAPK10/PIK3R3/SOCS5/AKT1/MAPK8/SOCS1/PRL/SHC1/MAPK11/IRF1/CCND1/SOCS4/TNFRSF11A/MAPK9/STAT1/SOCS7/STAT5B/PIK3R2/ESR1/CGA/NRAS/PIK3CA/SOS1/STAT5A
hsa04723	hsa04723	Retrograde endocannabinoid signaling - Homo sapiens (human)	141	0.509874	1.17181	0.0371963	0.0371963	0.0435821	7684	tags=34%, list=21%, signal=27%	5743/5332/2568/747/22999/5579/2892/54331/3708/107/112/111/2784/5330/196883/775/59345/2788/5578/2570/109/6300/114/3763/2791/94235/2911/23236/113/1268/57030/5567/776/11343/3710/5602/2558/5582/2555/5599/2793/2771/2567/5600/2561/5601/4729/108	PTGS2/PLCB4/GABRP/DAGLA/RIMS1/PRKCB/GRIA3/GNG2/ITPR1/ADCY1/ADCY6/ADCY5/GNB3/PLCB2/ADCY4/CACNA1C/GNB4/GNG7/PRKCA/GABRR2/ADCY3/MAPK12/ADCY8/KCNJ6/GNG11/GNG8/GRM1/PLCB1/ADCY7/CNR1/SLC17A7/PRKACB/CACNA1D/MGLL/ITPR3/MAPK10/GABRA5/PRKCG/GABRA2/MAPK8/GNGT2/GNAI2/GABRG3/MAPK11/GABRB2/MAPK9/NDUFV2/ADCY2
hsa04141	hsa04141	Protein processing in endoplasmic reticulum - Homo sapiens (human)	169	0.501121	1.15702	0.0373963	0.0373963	0.0435821	13829	tags=63%, list=38%, signal=39%	91319/9532/57134/133022/3310/85479/81567/23645/7494/55757/10525/9695/5071/9871/54431/258010/596/4121/56605/2081/5611/27248/9451/51360/100506742/821/9632/25956/3301/5610/9709/10484/5602/9601/3309/10802/6400/5599/10130/51465/7466/3312/56886/9373/80267/23193/201595/5601/7184/7991/10905/440275/6747/3703/55768/55829/51726/824/23471/79139/8720/165324/3998/10427/29979/468/7841/55741/7095/10483/11231/332…	DERL3/BAG2/MAN1C1/TRAM1L1/HSPA6/DNAJC5B/TXNDC5/PPP1R15A/XBP1/UGGT2/HYOU1/EDEM1/PRKN/SEC24D/DNAJC10/SVIP/BCL2/MAN1A1/ERO1B/ERN1/DNAJC3/ERLEC1/EIF2AK3/MBTPS2/CASP12/CANX/SEC24C/SEC31B/DNAJA1/EIF2AK2/HERPUD1/SEC23A/MAPK10/PDIA4/HSPA5/SEC24A/SEL1L/MAPK8/PDIA6/UBE2J1/WFS1/HSPA8/UGGT1/PLAA/EDEM3/GANAB/STT3B/MAPK9/HSP90B1/TUSC3/MAN1A2/EIF2AK4/SSR3/STT3A/NGLY1/SELENOS/DNAJB11/CAPN2/TRAM1/DERL1/MBTPS1/UBX…
hsa00250	hsa00250	Alanine, aspartate and glutamate metabolism - Homo sapiens (human)	37	0.592223	1.28093	0.040991	0.040991	0.0474327	9071	tags=57%, list=25%, signal=43%	80150/9945/339983/284716/259307/2744/2346/2747/440/443/5471/445/8528/790/2673/2571/57494/18/159/158/435	ASRGL1/GFPT2/NAT8L/RIMKLA/IL4I1/GLS/FOLH1/GLUD2/ASNS/ASPA/PPAT/ASS1/DDO/CAD/GFPT1/GAD1/RIMKLB/ABAT/ADSS2/ADSL/ASL
hsa04750	hsa04750	Inflammatory mediator regulation of TRP channels - Homo sapiens (human)	98	0.525504	1.19346	0.0415	0.0415	0.0476835	7821	tags=51%, list=22%, signal=40%	3553/8989/3356/5732/5332/3479/5579/3708/107/112/4914/111/5734/5330/196883/5578/51393/109/6300/3554/114/40/5293/815/79054/23236/113/5608/3269/4803/5567/41/3556/5588/5295/3710/9311/5602/8605/163688/8503/2150/5582/5599/5581/5600/5601/5336/108/816	IL1B/TRPA1/HTR2A/PTGER2/PLCB4/IGF1/PRKCB/ITPR1/ADCY1/ADCY6/NTRK1/ADCY5/PTGER4/PLCB2/ADCY4/PRKCA/TRPV2/ADCY3/MAPK12/IL1R1/ADCY8/ASIC2/PIK3CD/CAMK2A/TRPM8/PLCB1/ADCY7/MAP2K6/HRH1/NGF/PRKACB/ASIC1/IL1RAP/PRKCQ/PIK3R1/ITPR3/ASIC3/MAPK10/PLA2G4C/CALML6/PIK3R3/F2RL1/PRKCG/MAPK8/PRKCE/MAPK11/MAPK9/PLCG2/ADCY2/CAMK2B
hsa04340	hsa04340	Hedgehog signaling pathway - Homo sapiens (human)	56	0.56112	1.24406	0.0421717	0.0421717	0.0481164	11085	tags=68%, list=31%, signal=47%	6469/2619/50846/91653/2735/8643/2736/2121/23432/157/5727/596/374654/5567/64750/1954/6608/50937/408/132884/84976/11127/23288/409/595/4036/730094/1454/57758/57154/64399/1456/53944/2737/1455/23291/339745/23295	SHH/GAS1/DHH/BOC/GLI1/PTCH2/GLI2/EVC/GPR161/GRK3/PTCH1/BCL2/KIF7/PRKACB/SMURF2/MEGF8/SMO/CDON/ARRB1/EVC2/DISP1/KIF3A/IQCE/ARRB2/CCND1/LRP2/MOSMO/CSNK1E/SCUBE2/SMURF1/HHIP/CSNK1G3/CSNK1G1/GLI3/CSNK1G2/FBXW11/SPOPL/MGRN1
hsa04913	hsa04913	Ovarian steroidogenesis - Homo sapiens (human)	51	0.562658	1.24265	0.0483822	0.0483822	0.0548191	7684	tags=45%, list=21%, signal=36%	5743/654/1543/1545/3479/107/112/240/111/196883/109/114/3972/113/5567/1588/8605/3949/3480/8644/3643/949/108	PTGS2/BMP6/CYP1A1/CYP1B1/IGF1/ADCY1/ADCY6/ALOX5/ADCY5/ADCY4/ADCY3/ADCY8/LHB/ADCY7/PRKACB/CYP19A1/PLA2G4C/LDLR/IGF1R/AKR1C3/INSR/SCARB1/ADCY2
hsa04730	hsa04730	Long-term depression - Homo sapiens (human)	60	0.552391	1.2284	0.0494594	0.0494594	0.0555685	6722	tags=40%, list=19%, signal=33%	5332/2781/3479/2982/2983/5579/2892/3708/5592/4067/5330/5578/4842/2911/2768/2977/23236/5894/3710/10672/8605/5582/3480/2771	PLCB4/GNAZ/IGF1/GUCY1A1/GUCY1B1/PRKCB/GRIA3/ITPR1/PRKG1/LYN/PLCB2/PRKCA/NOS1/GRM1/GNA12/GUCY1A2/PLCB1/RAF1/ITPR3/GNA13/PLA2G4C/PRKCG/IGF1R/GNAI2
hsa05223	hsa05223	Non-small cell lung cancer - Homo sapiens (human)	72	0.539733	1.20959	0.0497249	0.0497249	0.0555685	13202	tags=72%, list=36%, signal=46%	3082/5915/10000/5579/3718/3800/5578/3798/6258/1950/1021/5293/7157/4233/2272/51426/5979/5894/7039/5295/1871/8503/5582/1019/207/27436/595/5925/5336/1869/6789/6777/5296/1647/4893/5290/6654/1956/6776/673/4616/11186/6655/238/5604/10912/3799/842/1026/2885/5594/5170	HGF/RARB/AKT3/PRKCB/JAK3/KIF5C/PRKCA/KIF5A/RXRG/EGF/CDK6/PIK3CD/TP53/MET/FHIT/POLK/RET/RAF1/TGFA/PIK3R1/E2F3/PIK3R3/PRKCG/CDK4/AKT1/EML4/CCND1/RB1/PLCG2/E2F1/STK4/STAT5B/PIK3R2/GADD45A/NRAS/PIK3CA/SOS1/EGFR/STAT5A/BRAF/GADD45B/RASSF1/SOS2/ALK/MAP2K1/GADD45G/KIF5B/CASP9/CDKN1A/GRB2/MAPK1/PDPK1
