# Supplementary material for: Combined IL6 and CCR2 blockade potentiates antitumor activity of NK cells in HPV-negative head and neck cancer
Source: J Exp Clin Cancer Res. 2024 Mar 12;43:76. doi: 10.1186/s13046-024-03002-1 (PMC10929116; doi:10.1186/s13046-024-03002-1)
Supplement: Supplementary file 7 — Supplementary Material 7. [file 13046_2024_3002_MOESM7_ESM.xlsx]

## Sheet: 4_ALL GSEA_HPV+
ID	Description	setSize	enrichmentScore	NES	pvalue	p.adjust	qvalue	rank	leading_edge	core_enrichment
hsa05203	Viral carcinogenesis	198	0.495297	1.65324	0.000114233	0.000114233	0.0006315	8620	tags=45%, list=24%, signal=34%	CCNA1/H2BC4/H2BC7/H2BC17/CREB5/ACTN1/CDK6/PXN/H2BC21/H2BC11/EGR3/H2BC3/H4C8/CCND1/CCR3/H2BC15/H2BW1/H2BC12/HPN/H2BC8/H2BC10/H4C11/H2BC14/HRAS/GTF2H2/H4C2/H2BW2/EGR2/RB1/H4C9/YWHAG/HDAC9/STAT5B/H2BC18/H2BC5/PKM/JUN/H2BC13/H2BC6/SRF/LYN/BAK1/CCND2/PMAIP1/IRF7/MAD1L1/GTF2E2/LTBR/YWHAQ/CDKN1A/HLA-G/EIF2AK2/ATP6V0D2/TBPL2/H4C4/CDK4/YWHAH/CREB3/STAT5A/H4C12/PIK3CA/GTF2H1/YWHAE/H4C3/SND1/CCNE1/SNW1/H4C1…
hsa05202	Transcriptional misregulation in cancer	192	0.546737	1.81993	0.000114666	0.000114666	0.0006315	7690	tags=47%, list=21%, signal=38%	IL6/MMP3/CXCL8/EYA1/NR4A3/CSF2/CCNA1/HMGA2/MET/IGF1/HOXA11/MPO/H3C14/MYC/DUSP6/TLX1/PLAT/HOXA10/IGF1R/RXRG/PAX7/GRIA3/PDGFA/MMP9/IGFBP3/IL1R2/PAX3/PLAU/FUT8/HOXA9/H3C10/H3C2/GADD45B/ETV5/CD14/ELANE/CEBPB/GADD45A/GZMB/NTRK1/ETV7/H3C11/ERG/RARA/H3C13/H3C3/SIX4/ZEB1/BAK1/BCL2L1/H3C12/CCND2/DDIT3/H3C1/WT1/PML/NFKBIZ/CDKN1A/POLK/CD86/SIX1/FLT1/HHEX/TGFBR2/PTK2/PPARG/ATF1/RXRA/MEF2C/H3C8/PBX3/H3C7/CDK9…
hsa04814	Motor proteins	189	0.549067	1.82428	0.000115194	0.000115194	0.0006315	6662	tags=44%, list=18%, signal=36%	TNNT1/TNNI3/KIF12/TNNI2/MYL1/DNAH5/MYO1B/ACTC1/DNAH2/DYNC1I1/TNNT3/KIF3C/TPM2/TUBB3/TPM1/TNNC2/DNAI1/TUBB6/KIFC3/MYH1/MYH10/MYO18B/MYO5A/ACTG2/DNAI2/MYH2/MYH3/MYL9/KIF5A/DNAH3/MYH11/KIF13A/MYH4/ACTA1/KIF4B/TUBB4A/MYO10/TPM4/KIF1C/KLC2/KIF3B/KIF7/KIF26A/MYL7/KLC3/DYNC2H1/MYL3/KIF5C/MYL4/DNAH9/DNAH10/TNNI1/KIF1A/MYL2/DNAH14/TUBB2A/MYO1E/KIF17/MYO9A/TUBA1A/CAPZA2/ACTA2/MYO1C/DNALI1/KIF6/MYH7/MYH7B/M…
hsa04613	Neutrophil extracellular trap formation	183	0.546484	1.81008	0.000115647	0.000115647	0.0006315	7580	tags=50%, list=21%, signal=40%	PLCB1/FCGR3B/FPR2/MAPK12/PRKCA/MPO/AQP9/H3C14/H2BC4/CTSG/H2BC7/FCGR2A/H2BC17/H2AC16/H2AC8/FPR1/H2AC13/C5AR1/H2BC21/H2BC11/ITGB3/H2AC12/H2BC3/H2AC18/H4C8/FGG/FGA/H2BC15/H2BW1/H2BC12/H3C10/AZU1/H2AC6/H3C2/H2AC4/H2BC8/FPR3/H2BC10/H4C11/H2BC14/H2AC21/ELANE/H4C2/FCGR3A/H2BW2/H2AC14/H4C9/H2AC19/HDAC9/H2BC18/H2BC5/H2AC11/H3C11/H2AC17/H2BC13/FGB/AKT3/H2BC6/CASP1/H3C13/PLCB4/MAPK11/H3C3/MAP2K1/H3C12/H3C1/…
hsa05034	Alcoholism	181	0.539254	1.78444	0.000115821	0.000115821	0.0006315	4602	tags=36%, list=13%, signal=32%	TH/GNGT1/FOSB/SHC4/DRD2/ADCY5/H3C14/DRD1/H2BC4/H2BC7/H2BC17/CREB5/H2AC16/H2AC8/H2AC13/H2BC21/H2BC11/H2AC12/H2BC3/H2AC18/H4C8/H2BC15/H2BW1/H2BC12/GNG4/H3C10/H2AC6/GRIN1/H3C2/GNAO1/H2AC4/NPY/H2BC8/H2BC10/H4C11/H2BC14/HRAS/GNG11/H2AC21/H4C2/SHC1/GNB4/PPP1R1B/H2BW2/H2AC14/H4C9/CAMK4/H2AC19/HDAC9/H2BC18/H2BC5/H2AC11/H3C11/H2AC17/H2BC13/H2BC6/H3C13/SLC29A1/GNG10/H3C3/SLC18A2/GRIN2D/MAP2K1/H3C12/GNB5/H3…
hsa04310	Wnt signaling pathway	174	0.509511	1.68045	0.000116428	0.000116428	0.0006315	6569	tags=38%, list=18%, signal=31%	WNT7A/DKK1/PLCB1/APCDD1L/ROR2/SFRP2/FOSL1/SFRP1/GPC4/PRKCA/CAMK2B/SFRP5/MYC/WIF1/SFRP4/CCN4/NFATC4/WNT2/WNT3/RSPO2/CCND1/WNT11/RSPO4/FZD2/CSNK2A3/FZD3/INVS/CSNK2A2/WNT9B/RUVBL1/LGR6/MCC/LRP5/DAAM2/FZD8/CAMK2A/RSPO3/SMAD3/TLE1/NFATC1/DVL1/SERPINF1/ROCK2/PRICKLE1/JUN/PRICKLE2/RYK/PLCB4/APC2/CCND2/PPP3CC/CTBP2/WNT3A/NOTUM/CSNK2A1/CSNK1E/APCDD1/CSNK1A1/PPP3CA/GSK3B/PRKCG/FZD6/FZD1/CSNK1A1L/BAMBI/LGR4
hsa04022	cGMP-PKG signaling pathway	167	0.531968	1.74712	0.000116986	0.000116986	0.0006315	6330	tags=45%, list=18%, signal=37%	PLCB1/CNGB1/AGTR1/GATA4/IRS1/ADCY5/CACNA1S/NFATC4/CREB5/ADCY2/NPR2/ADCY1/ADRA1D/ATP1B4/PLN/SLC8A2/MYLK2/ADRA2C/MYLK3/ADCY9/IRS2/KCNMB4/MYL9/PDE2A/ADCY7/RGS2/PRKG1/EDNRA/NPPB/ATP2B3/MYLK/ATP2A1/PDE3A/KCNU1/MEF2A/ADRA2B/PRKCE/SLC8A3/NFATC1/ADCY3/ATP2A2/ROCK2/AKT3/INSR/GNAQ/PLCB4/SRF/NPR1/KCNJ8/ROCK1/ADRB1/MAP2K1/PPP3CC/IRS4/ADRB2/TRPC6/ADRA1B/ITPR2/MYH7/GUCY1A2/ATP2B1/CREB3/MEF2C/MEF2D/BDKRB2/PPP3C…
hsa05225	Hepatocellular carcinoma	167	0.512063	1.68175	0.000116986	0.000116986	0.0006315	7392	tags=43%, list=20%, signal=34%	WNT7A/GSTM1/IGF2/MET/SHC4/PRKCA/TGFB2/MYC/MGST1/CDK6/WNT2/IGF1R/WNT3/DPF1/TXNRD3/CCND1/HGF/WNT11/TGFBR1/FZD2/TGFA/FZD3/GADD45B/WNT9B/HRAS/SHC1/GSTT2B/LRP5/SMARCD3/FZD8/RB1/GSTT2/GADD45A/SMAD3/NQO1/DVL1/AKT3/TGFB1/HMOX1/TXNRD1/BAK1/APC2/MAP2K1/BCL2L1/WNT3A/SMARCD1/E2F1/CDKN1A/POLK/CDK4/TGFBR2/GSTO2/CSNK1A1/PIK3CA/ACTG1/PTEN/TERC/GSK3B/PRKCG/FZD6/FZD1/TXNRD2/CSNK1A1L/EGFR/WNT16/GSTO1/ACTB/SHC2/E2F3…
hsa04630	JAK-STAT signaling pathway	166	0.537206	1.76303	0.000117247	0.000117247	0.0006315	4880	tags=33%, list=14%, signal=28%	IL6/CSF3/IL20/IL24/OSM/IL31RA/IL11/CSF2/CLCF1/SOCS3/LIF/EPO/MYC/THPO/SOCS2/IL12RB2/CNTF/IL19/IL13/IFNE/LEPR/OSMR/PDGFA/CCND1/IL13RA2/GFAP/AOX1/IFNK/PDGFB/HRAS/IFNA1/IFNB1/IFNL1/PDGFRB/IL15RA/SOCS6/IL12A/FHL1/STAT5B/PTPN11/IL9R/CNTFR/STAT1/AKT3/CSH1/CSF3R/BCL2L1/CCND2/JAK2/IL7/TSLP/EGF/PIM1/IFNL3
hsa04110	Cell cycle	157	0.506634	1.65388	0.000118064	0.000118064	0.0006315	10772	tags=55%, list=30%, signal=39%	CCNA1/TGFB2/MYC/CDK6/CDKN1C/CCND1/CDC25B/GADD45B/ABL1/RB1/GADD45A/SMAD3/YWHAG/CDC14B/TGFB1/PPP2R5E/CCND2/MAD2L2/MAD1L1/STAG1/PRKDC/ANAPC13/YWHAQ/E2F1/CDKN1A/PPP2CB/MTBP/CDK4/YWHAH/CDC27/GSK3B/ANAPC1/YWHAE/PLK1/CCNE1/CDC26/PDS5B/WEE2/YWHAZ/BUB1/SMC1A/E2F3/E2F4/KNL1/PKMYT1/RAD21/PPP2R1B/TFDP1/CCNA2/TRIP13/ATR/STAG2/CCNE2/PPP2CA/ESCO2/MCM4/SMAD4/CCNB2/ANAPC15/CDCA5/CDC45/PDS5A/ANAPC10/EP300/PPP2R5B/…
hsa04934	Cushing syndrome	154	0.536574	1.74824	0.000118287	0.000118287	0.0006315	7163	tags=42%, list=20%, signal=34%	WNT7A/NR4A1/PLCB1/AGTR1/RASD1/ADCY5/CAMK2B/AGT/CACNA1S/CREB5/ADCY2/ADCY1/CDK6/KCNK2/WNT2/KCNK3/WNT3/CACNA1G/LDLR/ADCY9/CCND1/WNT11/AIPL1/FZD2/ADCY7/FZD3/NR5A1/CACNA1H/WNT9B/SCARB1/FZD8/AHR/RB1/CAMK2A/NCEH1/DVL1/ADCY3/GNAQ/PLCB4/PDE8A/KCNA4/APC2/MAP2K1/RAP1B/WNT3A/E2F1/ITPR2/CDKN1A/POMC/CDK4/CREB3/WDR5/CACNA1C/GSK3B/ITPR3/FZD6/FZD1/EGFR/CCNE1/KMT2D/WNT16/GNAS/CYP17A1/CAMK2D/E2F3
hsa04148	Efferocytosis	156	0.52079	1.69817	0.000118301	0.000118301	0.0006315	7651	tags=47%, list=21%, signal=37%	PTGS2/THBS1/MAPK12/ABCA1/CAMK2B/RAB17/EPO/DUSP4/NFATC4/ALOX15/DUSP8/ITGB3/ATP8A2/SIRPA/P2RY6/ADAM9/MEGF10/BCAR1/SLC16A1/ANO5/DUSP5/STAB2/CD36/ITGB5/HIF1A/ATP2A1/ANO7/ANO6/TYRO3/STAB1/CEBPB/PANX1/AXL/CAMK2A/CPT1A/NFATC1/GAS6/PTPN11/ATP2A2/CASP1/TGFB1/ADAM10/MAPK11/ANO4/CD47/MAP2K1/JAK2/CH25H/ANO3/ADAM17/ATP11A/CASP7/RAB7A/CRKL/PTK2/PPARG/RXRA/SCARF1/CRK/ODC1/CALR/PECAM1/TGFBRAP1/SPHK1/P2RY2/BSG/DU…
hsa04261	Adrenergic signaling in cardiomyocytes	153	0.531803	1.73131	0.000118399	0.000118399	0.0006315	7434	tags=48%, list=21%, signal=39%	SCN5A/TNNI3/PLCB1/CACNG4/AGTR1/ACTC1/MAPK12/POPDC3/TPM2/PRKCA/TPM1/ADCY5/CAMK2B/BVES/AGT/PPP2R2C/CACNA1S/CREB5/ADCY2/ADCY1/ADRA1D/ATP1B4/KCNK2/PLN/SLC8A2/CACNG6/ADCY9/CACNG1/AGTR2/ADCY7/SCN1B/ATP2B3/CACNG5/ATP2A1/CACNB1/SLC8A3/TPM4/CAMK2A/MYL3/ADCY3/ATP2A2/MYL4/PPP2R3A/AKT3/GNAQ/MYL2/PLCB4/MAPK11/SCN4B/ADRB1/PPP2R5E/SLC9A1/ADRB2/ADRA1B/MYH7/PPP2CB/ATP2B1/CREB3/CREM/RYR2/CACNA1C/TPM3/CACNB2/CACNA2…
hsa05224	Breast cancer	147	0.503092	1.63219	0.000119175	0.000119175	0.0006315	7433	tags=44%, list=21%, signal=35%	WNT7A/FGF5/FGF10/FGF19/SHC4/FGF2/IGF1/MYC/DLL3/CDK6/WNT2/IGF1R/FGFR1/WNT3/FGF9/CCND1/HEYL/FOS/WNT11/FGF7/FZD2/FZD3/GADD45B/WNT9B/FGF18/HRAS/SHC1/LRP5/FZD8/RB1/GADD45A/HEY2/NOTCH1/DVL1/JUN/AKT3/DLL1/TNFSF11/BAK1/APC2/MAP2K1/WNT3A/EGF/PGR/JAG1/E2F1/CDKN1A/POLK/CDK4/DLL4/FGF3/JAG2/CSNK1A1/PIK3CA/PTEN/GSK3B/FZD6/FZD1/CSNK1A1L/EGFR/WNT16/SHC2/E2F3/SHC3/BRCA2
hsa04550	Signaling pathways regulating pluripotency of stem cells	142	0.52472	1.69614	0.000119804	0.000119804	0.0006315	4689	tags=32%, list=13%, signal=28%	LHX5/WNT7A/INHBE/INHBA/BMPR1B/MAPK12/FGF2/ID1/IGF1/LIF/MYC/ESRRB/DUSP9/INHBB/PAX6/ID3/WNT2/HAND1/IGF1R/MYF5/FGFR1/WNT3/NODAL/WNT11/FZD2/FZD3/TBX3/BMP4/WNT9B/SMAD9/HRAS/INHBC/FZD8/NEUROG1/ONECUT1/FGFR4/SMAD3/BMPR1A/DVL1/SKIL/AKT3/MAPK11/APC2/MAP2K1/JAK2/WNT3A
hsa04371	Apelin signaling pathway	139	0.524965	1.69368	0.000119904	0.000119904	0.0006315	6215	tags=44%, list=17%, signal=36%	PLCB1/GNGT1/SERPINE1/AGTR1/CCN2/APLN/ADCY5/NOS1/APELA/PRKAG3/ADCY2/PLAT/ADCY1/MRAS/RRAS2/SLC8A2/MYLK2/MYLK3/ADCY9/CCND1/EGR1/TGFBR1/GNG4/ADCY7/MYLK/HRAS/GNG11/MEF2A/PRKCE/GNB4/RYR1/SLC8A3/ADCY10/CAMK4/SMAD3/MYL3/ADCY3/MYL4/AKT3/GNAQ/GNG10/MYL2/PLCB4/PRKAA2/MAP2K1/SLC9A1/PLIN1/GNB5/ACTA2/JAG1/MAP1LC3B/ITPR2/MEF2C/RYR2/SPP1/MEF2D/ITPR3/PDE3B/GNB2/PIK3R4/GNA13
hsa04380	Osteoclast differentiation	133	0.508118	1.63087	0.000120584	0.000120584	0.0006315	6054	tags=38%, list=17%, signal=31%	IL1B/FCGR3B/FOSL1/FOSB/SOCS3/MAPK12/IL1A/TGFB2/FCGR2A/LILRA5/LILRA6/ITGB3/SIRPA/FHL2/FOS/TGFBR1/LILRB5/LILRB2/TNFRSF11B/ATP2A1/IFNB1/CTSK/FCGR3A/LILRB3/CAMK4/NFATC1/ATP2A2/JUNB/JUN/STAT1/AKT3/TGFB1/TNFSF11/MAPK11/CSF1/MAP2K1/PPP3CC/JUND/ACP5/OSCAR/ITPR2/LILRA2/TGFBR2/PPARG/NCF2/PIK3CA/PPP3CA/FOSL2/ITPR3/FCGR1A
hsa04068	FoxO signaling pathway	130	0.517978	1.65964	0.000120685	0.000120685	0.0006315	10772	tags=55%, list=30%, signal=38%	IL6/PCK1/MAPK12/IRS1/IGF1/TGFB2/PRKAG3/IGF1R/PLK2/CCND1/IRS2/BNIP3/SOD2/TGFBR1/HOMER2/GADD45B/HRAS/RAG1/HOMER3/PLK3/GADD45A/SMAD3/SETD7/HOMER1/AKT3/INSR/TGFB1/MAPK11/PRKAA2/MAP2K1/CCND2/IRS4/EGF/CDKN1A/PRMT1/TGFBR2/CSNK1E/PIK3CA/PTEN/PLK1/EGFR/GRM1/IL7R/GABARAPL1/MAPK9/USP7/SMAD4/CCNB2/EP300/SOS2/IL10/PLK4/NRAS/FOXO6/ARAF/G6PC3/CHUK/CAT/STK11/CDK2/CCNB1/FOXO1/SIRT1/RAF1/AKT1/GABARAPL2/S1PR1/PRKAA…
hsa04926	Relaxin signaling pathway	129	0.556371	1.78148	0.0001207	0.0001207	0.0006315	4008	tags=31%, list=11%, signal=28%	COL4A6/MMP1/MMP13/PLCB1/GNGT1/SHC4/MAPK12/PRKCA/ADCY5/COL3A1/NOS1/COL1A1/COL1A2/VEGFC/CREB5/MMP2/ADCY2/ADCY1/MMP9/ADCY9/EDN1/FOS/TGFBR1/GNG4/ADCY7/COL4A1/GNAO1/HRAS/GNG11/SHC1/GNB4/COL4A2/COL4A5/ADCY3/JUN/AKT3/TGFB1/GNG10/PLCB4/MAPK11
hsa05322	Systemic lupus erythematosus	127	0.53009	1.69272	0.000121242	0.000121242	0.0006315	6892	tags=50%, list=19%, signal=40%	FCGR3B/H3C14/H2BC4/CTSG/H2BC7/FCGR2A/H2BC17/H2AC16/C1S/ACTN1/H2AC8/H2AC13/H2BC21/H2BC11/H2AC12/H2BC3/C9/H2AC18/H4C8/H2BC15/H2BW1/H2BC12/H3C10/H2AC6/H3C2/H2AC4/C1R/H2BC8/H2BC10/H4C11/H2BC14/H2AC21/ELANE/H4C2/FCGR3A/H2BW2/H2AC14/H4C9/H2AC19/H2BC18/H2BC5/H2AC11/H3C11/H2AC17/H2BC13/H2BC6/H3C13/H3C3/H3C12/H3C1/CD86/H4C4/CD80/H4C12/H3C8/H3C7/H3C15/FCGR1A/TRIM21/H4C3/H2AX/C2/H4C1
hsa04668	TNF signaling pathway	114	0.581239	1.83346	0.000122835	0.000122835	0.0006315	5082	tags=34%, list=14%, signal=29%	IL6/MMP3/CXCL5/CXCL1/IL1B/PTGS2/CXCL2/CSF2/CCL2/CXCL3/CXCL6/SOCS3/MAPK12/SELE/LIF/VEGFC/CREB5/ICAM1/MMP9/EDN1/FOS/DAB2IP/CXCL10/IFNB1/CEBPB/FADD/BCL3/ITCH/JUNB/JUN/AKT3/MAPK11/TNFAIP3/CSF1/MMP14/MAP2K1/DNM1L/CASP7/JAG1
hsa04725	Cholinergic synapse	113	0.537635	1.69526	0.000123031	0.000123031	0.0006315	6192	tags=42%, list=17%, signal=35%	PLCB1/GNGT1/KCNJ12/PRKCA/ADCY5/CAMK2B/CHRM4/KCNQ2/CACNA1S/KCNQ4/CREB5/ADCY2/ADCY1/KCNQ5/ADCY9/CHRNA3/FOS/GNG4/ADCY7/CHRM3/GNAO1/HRAS/GNG11/CHRNB4/GNB4/CAMK2A/CAMK4/ADCY3/AKT3/GNAQ/GNG10/PLCB4/MAP2K1/CHRNA6/CHRNA4/JAK2/GNB5/CHRNA7/KCNJ6/KCNJ2/ITPR2/CREB3/CHAT/PIK3CA/CACNA1C/ITPR3/PRKCG/GNB2
hsa04350	TGF-beta signaling pathway	108	0.612758	1.92246	0.000123609	0.000123609	0.0006315	5492	tags=42%, list=15%, signal=35%	GDF6/BMP2/INHBE/INHBA/BMPR1B/IGSF1/THBS1/BMP5/PITX2/GREM1/ID1/NOG/CHRD/LTBP1/TGFB2/FST/MYC/INHBB/LRRC32/ID3/DCN/NODAL/TGFBR1/THSD4/FBN1/BMP4/SMAD9/ZFYVE9/SMAD6/INHBC/SMAD3/BMPR1A/SKIL/SMAD7/TGFB1/ROCK1/BMP8A/SMURF1/HJV/GDF5/TGIF2/PPP2CB/EMP3/TGFBR2/ACVR1
hsa04974	Protein digestion and absorption	103	0.62224	1.94415	0.000123824	0.000123824	0.0006315	5166	tags=44%, list=14%, signal=38%	COL4A6/COL11A1/MME/COL12A1/COL8A1/COL2A1/COL3A1/COL1A1/COL13A1/COL1A2/COL5A2/COL17A1/ATP1B4/COL23A1/COL6A1/COL6A3/CPA2/SLC8A2/COL15A1/COL14A1/COL5A1/COL24A1/COL5A3/COL27A1/DPP4/COL6A2/SLC16A10/CTRB1/SLC36A2/COL8A2/SLC7A8/COL4A1/COL10A1/COL4A2/SLC8A3/COL4A5/SLC38A2/CPB1/COL16A1/SLC6A19/CPA3/COL28A1/KCNK5/SLC3A2/COL25A1
hsa04928	Parathyroid hormone synthesis, secretion and action	105	0.571856	1.78888	0.000123931	0.000123931	0.0006315	6274	tags=46%, list=17%, signal=38%	MMP13/PLCB1/HBEGF/PRKCA/ADCY5/PTHLH/MMP16/CYP24A1/PDE4B/CREB5/ADCY2/ADCY1/RXRG/FGFR1/PDE4A/PDE4D/ADCY9/EGR1/FOS/NR4A2/CYP27B1/ADCY7/MEF2A/LRP5/VDR/MMP17/MMP25/ADCY3/GNAQ/PLCB4/TNFSF11/PTH1R/MMP24/MMP15/MMP14/MAP2K1/JUND/ITPR2/CDKN1A/CREB3/RXRA/MEF2C/MEF2D/GNA12/ITPR3/PRKCG/GNA13/GATA3
hsa05414	Dilated cardiomyopathy	102	0.654852	2.04337	0.000124069	0.000124069	0.0006315	6259	tags=58%, list=17%, signal=48%	TNNI3/CACNG4/ACTC1/SGCD/LAMA1/TPM2/TPM1/IGF1/ADCY5/NOS1/TGFB2/AGT/CACNA1S/SGCB/ITGA3/DES/SGCA/ADCY2/ADCY1/ITGA5/PLN/SLC8A2/ITGB3/CACNG6/ITGA11/ADCY9/CACNG1/LAMA2/ADCY7/ITGB1/ITGB6/ITGB5/CACNG5/CAV3/ATP2A1/ITGA6/CACNB1/SNTA1/SLC8A3/TPM4/MYL3/ITGA9/ADCY3/ATP2A2/TGFB1/MYL2/ITGA2/ADRB1/TTN/ITGA7/DTNA/MYH7/RYR2/ACTG1/CACNA1C/ITGA1/TPM3/CACNB2/CACNA2D1
hsa05146	Amoebiasis	101	0.618043	1.92594	0.00012427	0.00012427	0.0006315	4085	tags=44%, list=11%, signal=39%	IL6/COL4A6/CXCL8/CXCL1/IL1B/PLCB1/CXCL2/CSF2/LAMC3/CXCL3/MUC2/SERPINB4/LAMA1/SERPINB3/PRKCA/COL3A1/COL1A1/TGFB2/LAMC2/COL1A2/CTSG/LAMB2/ADCY1/ACTN1/FN1/IL1R2/C9/LAMC1/LAMB4/LAMA2/SERPINB9/COL4A1/LAMB1/LAMA3/CD14/COL4A2/LAMA4/COL4A5/IL12A/VCL/GNAQ/TGFB1/PLCB4/SERPINB13
hsa04933	AGE-RAGE signaling pathway in diabetic complications	100	0.67391	2.09764	0.000124363	0.000124363	0.0006315	4047	tags=44%, list=11%, signal=39%	IL6/COL4A6/CXCL8/IL1B/PLCB1/SERPINE1/CCL2/AGTR1/THBD/MAPK12/IL1A/PRKCA/SELE/COL3A1/COL1A1/TGFB2/COL1A2/AGT/VEGFC/MMP2/FN1/F3/ICAM1/PLCD3/CCND1/EDN1/EGR1/TGFBR1/COL4A1/HRAS/PRKCE/COL4A2/SMAD3/COL4A5/DIAPH1/NFATC1/STAT5B/JUN/STAT1/AKT3/TGFB1/PLCB4/MAPK11/NOX4
hsa05410	Hypertrophic cardiomyopathy	97	0.660474	2.04718	0.000125172	0.000125172	0.0006315	6259	tags=57%, list=17%, signal=47%	IL6/TNNI3/CACNG4/ACTC1/SGCD/LAMA1/TPM2/TPM1/IGF1/NOS1/TGFB2/AGT/PRKAG3/CACNA1S/SGCB/ITGA3/DES/SGCA/ITGA5/SLC8A2/ITGB3/CACNG6/ITGA11/EDN1/CACNG1/LAMA2/ITGB1/ITGB6/ITGB5/CACNG5/CAV3/ATP2A1/ITGA6/CACNB1/SNTA1/SLC8A3/TPM4/MYL3/ITGA9/ATP2A2/TGFB1/MYL2/ITGA2/PRKAA2/TTN/ITGA7/DTNA/MYH7/RYR2/ACTG1/CACNA1C/ITGA1/TPM3/CACNB2/CACNA2D1
hsa04657	IL-17 signaling pathway	94	0.647792	1.99951	0.000125707	0.000125707	0.0006315	4008	tags=36%, list=11%, signal=32%	IL6/MMP3/MMP1/CXCL5/CXCL8/CSF3/MMP13/CXCL1/IL1B/PTGS2/CXCL2/CSF2/CCL2/CCL7/CXCL3/CXCL6/FOSL1/FOSB/CCL11/MAPK12/S100A7A/MUC5AC/IL13/MMP9/FOS/CXCL10/IL17D/HSP90AB1/CEBPB/FADD/JUN/MAPK6/MAPK15/MAPK11
hsa04512	ECM-receptor interaction	89	0.682835	2.0904	0.000126823	0.000126823	0.0006315	3583	tags=52%, list=10%, signal=47%	COL4A6/LAMC3/COMP/THBS1/THBS2/COL2A1/THBS4/LAMA1/TNC/COL1A1/TNN/LAMC2/COL1A2/ITGA3/LAMB2/ITGA5/FN1/COL6A1/COL6A3/TNXB/ITGB3/ITGA11/LAMC1/LAMB4/COL6A2/LAMA2/IBSP/ITGB1/COL4A1/RELN/ITGB6/LAMB1/CD36/ITGB5/LAMA3/DMP1/ITGA6/COL4A2/SV2A/LAMA4/COL4A5/ITGA9/CD44/AGRN/FREM2/MEPE
hsa05323	Rheumatoid arthritis	89	0.600776	1.83919	0.000126823	0.000126823	0.0006315	5610	tags=39%, list=16%, signal=33%	IL6/MMP3/MMP1/CXCL5/CXCL8/CXCL1/IL1B/CXCL2/IL11/CSF2/CCL2/CXCL3/CXCL6/CTSL/IL1A/TGFB2/CCL3L3/ICAM1/FOS/CCL3/CTSK/ATP6V1E2/JUN/CXCL12/TGFB1/TNFSF11/CSF1/ATP6V1D/TLR4/ACP5/CD86/ATP6V0D2/FLT1/CD80/ATP6V1H
hsa05412	Arrhythmogenic right ventricular cardiomyopathy	84	0.612881	1.86364	0.00012692	0.00012692	0.0006315	6525	tags=52%, list=18%, signal=43%	CACNG4/SGCD/ACTN2/LAMA1/PKP2/NOS1/CACNA1S/SGCB/ITGA3/DES/SGCA/ITGA5/SLC8A2/ITGB3/CACNG6/ITGA11/CACNG1/LAMA2/ITGB1/ITGB6/ITGB5/CACNG5/DSG2/CAV3/ATP2A1/ITGA6/CACNB1/SNTA1/SLC8A3/ITGA9/ATP2A2/ITGA2/ITGA7/CTNNA3/ACTN3/DTNA/GJA1/RYR2/ACTG1/CACNA1C/ITGA1/CACNB2/CACNA2D1/SNTB1
hsa05218	Melanoma	72	0.6114	1.8218	0.000129601	0.000129601	0.0006315	5924	tags=47%, list=16%, signal=40%	FGF5/FGF10/FGF19/MET/FGF2/IGF1/CDK6/IGF1R/FGFR1/PDGFA/FGF9/PDGFC/CCND1/HGF/FGF7/GADD45B/PDGFB/FGF18/HRAS/RB1/GADD45A/PDGFRB/AKT3/BAK1/MAP2K1/EGF/E2F1/CDKN1A/POLK/CDK4/PDGFRA/FGF3/PIK3CA/PTEN
hsa04927	Cortisol synthesis and secretion	65	0.607221	1.78374	0.000131234	0.000131234	0.0006315	6043	tags=46%, list=17%, signal=39%	NR4A1/PLCB1/AGTR1/ADCY5/AGT/CACNA1S/CREB5/ADCY2/ADCY1/KCNK2/KCNK3/CACNA1G/LDLR/ADCY9/ADCY7/NR5A1/CACNA1H/SCARB1/NCEH1/ADCY3/GNAQ/PLCB4/PDE8A/KCNA4/ITPR2/POMC/CREB3/NR0B1/CACNA1C/ITPR3
hsa04950	Maturity onset diabetes of the young	26	0.798897	2.00779	0.000145836	0.000145836	0.000682275	2961	tags=46%, list=8%, signal=42%	FOXA3/MAFA/HNF4G/FOXA2/NKX2-2/NKX6-1/PAX6/HNF4A/PDX1/PKLR/NR5A2/ONECUT1
hsa04621	NOD-like receptor signaling pathway	185	0.486903	1.61354	0.000231294	0.000231294	0.00105283	7945	tags=37%, list=22%, signal=29%	IL6/CXCL8/CXCL1/IL1B/PLCB1/CXCL2/CCL2/CXCL3/NLRP7/MAPK12/MEFV/GBP5/NLRP6/NAMPT/TRPM2/CASP5/GBP1/PKN1/CARD6/IFNA1/IFNB1/RIPK2/HSP90AB1/PANX1/FADD/AIM2/ANTXR1/MCU/JUN/STAT1/CASP1/PLCB4/MAPK11/OAS3/TNFAIP3/TP53BP1/BCL2L1/IRF7/TLR4/CTSB/NLRP3/HSP90AA1/DNM1L/MAP1LC3B/ITPR2/TICAM1/SUGT1/ANTXR2/NOD1/ITPR3/VDAC1/YWHAE/GSDMD/TBK1/NFKB1/DHX33/DEFA6/STING1/JAK1/NEK7/DEFA3/CYBA/TRIP6/RELA/GABARAPL1/MAPK9/BIR…
hsa05222	Small cell lung cancer	92	0.544536	1.67459	0.000253165	0.000253165	0.00107179	7163	tags=48%, list=20%, signal=38%	COL4A6/PTGS2/LAMC3/LAMA1/MYC/LAMC2/ITGA3/LAMB2/FN1/CDK6/RXRG/CCND1/LAMC1/LAMB4/LAMA2/ITGB1/COL4A1/LAMB1/LAMA3/GADD45B/ITGA6/COL4A2/RB1/GADD45A/LAMA4/COL4A5/AKT3/ITGA2/BAK1/BCL2L1/E2F1/CDKN1A/POLK/CDK4/PTK2/RXRA/PIK3CA/PTEN/CKS2/CCNE1/LAMA5/APAF1/NFKB1/E2F3
hsa04540	Gap junction	88	0.547971	1.67536	0.000253936	0.000253936	0.00107179	7036	tags=44%, list=19%, signal=36%	PLCB1/DRD2/PRKCA/TUBB3/ADCY5/TUBB6/DRD1/ADCY2/ADCY1/LPAR1/PDGFA/PDGFC/ADCY9/ADCY7/PRKG1/PDGFB/HRAS/TUBB4A/PDGFRB/ADCY3/GNAQ/PLCB4/TUBB2A/ADRB1/MAP2K1/EGF/TUBA1A/ITPR2/GUCY1A2/PDGFRA/GJA1/TUBA1C/TUBA1B/ITPR3/PRKCG/TUBB4B/EGFR/GNAS/GRM1
hsa04260	Cardiac muscle contraction	83	0.54822	1.66427	0.00025455	0.00025455	0.00107179	6259	tags=39%, list=17%, signal=32%	TNNI3/CACNG4/CASQ2/ACTC1/TPM2/TPM1/CACNA1S/ATP1B4/COX7A1/SLC8A2/CACNG6/TRDN/CACNG1/COX6B2/CACNG5/ATP2A1/CACNB1/SLC8A3/TPM4/ASPH/MYL3/ATP2A2/MYL4/MYL2/SLC9A1/MYH7/HRC/RYR2/CACNA1C/TPM3/CACNB2/CACNA2D1
hsa05340	Primary immunodeficiency	37	-0.675091	-2.05212	0.000349406	0.000349406	0.00142841	4634	tags=51%, list=13%, signal=45%	IKBKG/CD8B/ICOS/PTPRC/LCK/CD3E/IGLL1/CD3D/BTK/CD8B2/IL2RG/BLNK/ZAP70/CD40LG/AICDA/CD19/TNFRSF13C/CD79A/TNFRSF13B
hsa04145	Phagosome	149	0.493336	1.6035	0.00035621	0.00035621	0.00142841	7444	tags=44%, list=21%, signal=35%	FCGR3B/COMP/THBS1/SFTPA1/THBS2/FCAR/CTSL/THBS4/DYNC1I1/SFTPA2/TUBB3/MPO/NOS1/CD209/TUBB6/FCGR2A/ITGA5/OLR1/ITGB3/COLEC11/ITGB1/C1R/CD36/ITGB5/CD14/TUBB4A/SCARB1/TAP1/FCGR3A/MRC1/MSR1/ATP6V1E2/DYNC2H1/COLEC12/ITGA2/TUBB2A/ATP6V1D/TLR4/TUBA1A/EEA1/RAB7A/CANX/TAP2/HLA-G/SEC61A1/ATP6V0D2/DYNC1LI2/ATP6V1H/TUBA1C/NCF2/ACTG1/TUBA1B/MBL2/FCGR1A/DYNC1H1/SEC61B/TUBB4B/PLA2R1/CALR/ACTB/DYNC1LI1/CYBA/CLEC4M/…
hsa04935	Growth hormone synthesis, secretion and action	120	0.511095	1.62334	0.000365497	0.000365497	0.00143157	6265	tags=42%, list=17%, signal=35%	PLCB1/SHC4/SOCS3/MAPK12/IRS1/PRKCA/IGF1/ADCY5/CACNA1S/CREB5/ADCY2/ADCY1/SOCS2/IGFBP3/ADCY9/IRS2/SST/FOS/BCAR1/ADCY7/HRAS/SHC1/GHRH/ADCY10/STAT5B/ADCY3/JUNB/STAT1/AKT3/GNAQ/PLCB4/MAPK11/CSH1/MAP2K1/JAK2/GHRHR/IRS4/SSTR5/ITPR2/CRKL/PTK2/CREB3/STAT5A/PIK3CA/SSTR2/CACNA1C/GSK3B/ITPR3/PRKCG/CRK
hsa04911	Insulin secretion	86	0.53853	1.64212	0.000380662	0.000380662	0.00145708	7083	tags=45%, list=20%, signal=37%	PLCB1/CCK/PRKCA/ADCY5/CAMK2B/ADCYAP1/CACNA1S/CREB5/ADCY2/ADCY1/ATP1B4/PDX1/GLP1R/ADCY9/STX1A/KCNMB4/ADCY7/CHRM3/KCNN1/KCNN2/RIMS2/KCNU1/SNAP25/CAMK2A/ADCY3/GNAQ/PLCB4/KCNN3/ADCYAP1R1/CREB3/RYR2/CACNA1C/ITPR3/PRKCG/RAPGEF4/KCNMB1/GNAS/CAMK2D/ABCC8
hsa05144	Malaria	50	0.624994	1.76255	0.000403334	0.000403334	0.00150956	1514	tags=30%, list=4%, signal=29%	IL6/CXCL8/CSF3/IL1B/CCL2/COMP/THBS1/MET/THBS2/THBS4/SELE/TGFB2/ICAM1/SDC2/HGF
hsa00830	Retinol metabolism	68	-0.568684	-1.95064	0.00042517	0.00042517	0.0015406	4681	tags=46%, list=13%, signal=40%	UGT2B11/UGT1A4/CYP1A2/RDH16/CYP3A5/RETSAT/UGT2B4/CYP3A4/CYP26C1/UGT1A6/UGT1A10/DHRS9/ADH6/CYP2A7/DHRS3/ADH1B/UGT1A8/UGT2B28/CYP26A1/UGT1A1/UGT2B15/CYP2C9/UGT1A7/CYP3A7/UGT2A1/ALDH1A1/ADH1C/BCO1/CYP2C18/ADH7/UGT2B17
hsa00982	Drug metabolism - cytochrome P450	69	-0.582345	-2.00007	0.000429923	0.000429923	0.0015406	5505	tags=52%, list=15%, signal=44%	MGST3/CYP2D6/UGT2B7/MGST2/FMO3/UGT2B11/UGT1A4/CYP1A2/ALDH3B2/MAOB/CYP3A5/FMO5/FMO1/UGT2B4/CYP3A4/HPGDS/UGT1A6/UGT1A10/ADH6/CYP2A7/CYP2D7/ADH1B/UGT1A8/UGT2B28/UGT1A1/FMO2/UGT2B15/CYP2C9/UGT1A7/UGT2A1/ALDH3A1/ADH1C/CYP2E1/CYP2C19/ADH7/UGT2B17
hsa00980	Metabolism of xenobiotics by cytochrome P450	75	-0.555457	-1.93022	0.000443656	0.000443656	0.00155669	5505	tags=48%, list=15%, signal=41%	MGST3/CYP2D6/UGT2B7/MGST2/UGT2B11/UGT1A4/CYP1A2/ALDH3B2/HSD11B1L/CYP3A5/AKR1C1/UGT2B4/CYP3A4/HPGDS/UGT1A6/DHDH/UGT1A10/CBR3/ADH6/CYP2A7/CYP2D7/ADH1B/UGT1A8/UGT2B28/EPHX1/UGT1A1/CYP2F1/UGT2B15/CYP2C9/UGT1A7/UGT2A1/ALDH3A1/ADH1C/CYP2E1/ADH7/UGT2B17
hsa04062	Chemokine signaling pathway	190	0.468934	1.55861	0.000460405	0.000460405	0.00158249	4674	tags=31%, list=13%, signal=27%	CXCL5/CXCL8/CXCL1/PLCB1/GNGT1/CXCL2/CCL2/CCL7/CXCL3/CXCL6/PF4V1/CCL8/SHC4/CCL11/CXCL14/ADCY5/CXCR1/CCL3L3/ADCY2/ADCY1/VAV2/PXN/CCL13/GRK1/ADCY9/CCR3/CXCL11/BCAR1/GNG4/ADCY7/CXCL10/CCL24/CCL3/HRAS/GNG11/SHC1/GNB4/CCL18/CCL4L2/STAT5B/ADCY3/ROCK2/STAT1/AKT3/CXCL12/GNAQ/GNG10/PLCB4/GRK5/PPBP/XCL1/LYN/ROCK1/MAP2K1/JAK2/GNB5/RAP1B/GRK4
hsa01521	EGFR tyrosine kinase inhibitor resistance	79	0.55269	1.66528	0.000514999	0.000514999	0.00173473	7374	tags=46%, list=20%, signal=36%	IL6/NRG1/MET/SHC4/PRKCA/FGF2/IGF1/IGF1R/PDGFA/PDGFC/HGF/TGFA/PDGFB/HRAS/SHC1/AXL/PDGFRB/GAS6/AKT3/NF1/MAP2K1/BCL2L1/JAK2/EGF/KDR/PDGFRA/PIK3CA/PTEN/GSK3B/PRKCG/EIF4EBP1/EGFR/EIF4E/SHC2/JAK1/SHC3
hsa04213	Longevity regulating pathway - multiple species	61	0.59768	1.7369	0.000529101	0.000529101	0.00174729	4150	tags=33%, list=11%, signal=29%	IRS1/IGF1/ADCY5/PRKAG3/ADCY2/CRYAB/FOXA2/ADCY1/HSPA6/IGF1R/ADCY9/IRS2/SOD2/ADCY7/HRAS/CLPB/ADCY3/AKT3/INSR/PRKAA2
hsa05161	Hepatitis B	161	0.486359	1.5942	0.000586235	0.000586235	0.00187589	10232	tags=48%, list=28%, signal=34%	IL6/CXCL8/CCNA1/MAPK12/PRKCA/TGFB2/MYC/NFATC4/CREB5/EGR3/MMP9/FOS/TGFBR1/HRAS/IFNA1/IFNB1/EGR2/RB1/FADD/SMAD3/NFATC1/STAT5B/JUN/STAT1/AKT3/TGFB1/MAPK11/MAP2K1/JAK2/IRF7/TLR4/YWHAQ/E2F1/CDKN1A/TICAM1/TGFBR2/FAS/CREB3/STAT5A/PIK3CA/PRKCG/CCNE1/TBK1/APAF1/YWHAZ/DDB1/NFKB1/E2F3/MAP2K3/JAK1/ELK1/CCNA2/RELA/MAPK9/CCNE2/TICAM2/SMAD4/IFIH1/TNF/TLR2/MAP2K7/EP300/SOS2/HSPG2/NRAS/BIRC5/ARAF/CYCS/PTK2B/CHUK/…
hsa04217	Necroptosis	157	0.481466	1.57172	0.000590319	0.000590319	0.00187589	8274	tags=39%, list=23%, signal=30%	IL1B/IL1A/CAMK2B/PYGL/H2AC16/H2AC8/ALOX15/H2AC13/PLA2G4E/H2AC12/H2AC18/PLA2G4D/H2AC6/GLUD2/H2AC4/H2AC21/IFNA1/IFNB1/CHMP5/HSP90AB1/CAMK2A/H2AC14/FADD/H2AC19/STAT5B/IL33/H2AC11/TNFRSF10A/H2AC17/STAT1/CASP1/PYGM/TNFRSF10B/TNFAIP3/JAK2/TLR4/NLRP3/HSP90AA1/DNM1L/GLUD1/EIF2AK2/TICAM1/CHMP4B/CHMP1B/FAS/STAT5A/VDAC1/MLKL/PYGB/H2AX/HMGB1/CAMK2D/CHMP6/JAK1/SLC25A4/MAPK9/BIRC2/PGAM5/TICAM2/FTH1/TNF
hsa04919	Thyroid hormone signaling pathway	121	0.502721	1.59821	0.000608569	0.000608569	0.00189807	6149	tags=34%, list=17%, signal=28%	DIO3/PLCB1/GATA4/PRKCA/MYC/PFKM/ATP1B4/MED12L/PLN/PLCD3/RXRG/ITGB3/CCND1/SLC16A10/RCAN1/THRB/BMP4/SLC16A2/RCAN2/HIF1A/HRAS/ATP2A1/PFKP/NOTCH1/DIO2/ATP2A2/STAT1/AKT3/THRA/PLCB4/MAP2K1/SLC9A1/MED27/MYH7/RXRA/PLCZ1/MED13/PIK3CA/ACTG1/GSK3B/PRKCG
hsa04061	Viral protein interaction with cytokine and cytokine receptor	98	0.52703	1.63557	0.000624922	0.000624922	0.00190711	2016	tags=27%, list=6%, signal=25%	IL6/CXCL5/CXCL8/IL20/CXCL1/IL24/CXCL2/CCL2/CCL7/CXCL3/CXCL6/PF4V1/CCL8/ACKR4/CCL11/CXCL14/CXCR1/CCL3L3/IL19/CCL13/CCR3/CXCL11/CXCL10/CCL24/TNFRSF10C/CCL3
hsa04012	ErbB signaling pathway	85	0.534691	1.62884	0.000634115	0.000634115	0.00190711	7392	tags=46%, list=20%, signal=37%	NRG1/AREG/EREG/HBEGF/SHC4/PRKCA/CAMK2B/MYC/BTC/PAK5/ERBB4/TGFA/HRAS/SHC1/ABL1/CAMK2A/STAT5B/ABL2/JUN/AKT3/MAP2K1/EGF/CDKN1A/CRKL/PTK2/STAT5A/CBL/PIK3CA/GSK3B/PRKCG/CRK/PAK2/EIF4EBP1/BUB1B-PAK6/EGFR/CAMK2D/SHC2/SHC3/ELK1
hsa05418	Fluid shear stress and atherosclerosis	138	0.485935	1.56682	0.000718993	0.000718993	0.00212445	8896	tags=49%, list=25%, signal=37%	GSTM1/IL1B/BMPR1B/CCL2/THBD/CTSL/MAPK12/CAV1/IL1A/SELE/MGST1/MMP2/PLAT/ICAM1/PDGFA/MMP9/ITGB3/SDC2/IL1R2/EDN1/FOS/CAV2/BMP4/DUSP1/PDGFB/CAV3/MEF2A/HSP90AB1/GSTT2B/GSTT2/BMPR1A/NQO1/JUN/AKT3/MAPK11/PRKAA2/HMOX1/CDH5/KDR/HSP90AA1/SDC4/ACVR1/PTK2/GSTO2/NCF2/MEF2C/PIK3CA/ACTG1/HSP90B1/PECAM1/GSTO1/ACTB/NFKB1/CALM1/GSTM5/CYBA/RELA/MAPK9/SUMO3/RAC2/TNF/SUMO4/MAP2K7/RAC3/CALM3/BMPR2/VEGFA
hsa05167	Kaposi sarcoma-associated herpesvirus infection	194	0.455153	1.51615	0.000802752	0.000802752	0.00233104	6192	tags=31%, list=17%, signal=26%	IL6/CXCL8/CXCL1/PTGS2/GNGT1/CXCL2/CSF2/CXCL3/MAPK12/FGF2/MYC/NFATC4/CDK6/MICB/ICAM1/ANGPT2/CCND1/CCR3/FOS/RCAN1/GNG4/HIF1A/PDGFB/HRAS/GNG11/IFNA1/IFNB1/GNB4/RB1/FADD/ZFP36/NFATC1/JUN/STAT1/AKT3/GNG10/MAPK11/MICA/LYN/BAK1/MAP2K1/JAK2/GNB5/PPP3CC/IRF7/MAP1LC3B/E2F1/ITPR2/CDKN1A/HLA-G/EIF2AK2/HCK/CD86/TICAM1/CDK4/FAS/PIK3CA/PPP3CA/GSK3B/ITPR3/GNB2
hsa00140	Steroid hormone biosynthesis	62	-0.575075	-1.94648	0.000828844	0.000828844	0.00236601	4714	tags=47%, list=13%, signal=41%	SRD5A3/UGT2B11/UGT1A4/CYP1A2/HSD3B1/HSD11B1L/CYP3A5/SULT2B1/SRD5A1/AKR1C1/AKR1C3/UGT2B4/CYP3A4/UGT1A6/UGT1A10/HSD17B7/SULT1E1/AKR1C2/UGT1A8/UGT2B28/UGT1A1/AKR1D1/UGT2B15/UGT1A7/CYP3A7/UGT2A1/CYP11A1/CYP2E1/UGT2B17
hsa05204	Chemical carcinogenesis - DNA adducts	68	-0.508767	-1.74512	0.00085034	0.00085034	0.00238692	4681	tags=41%, list=13%, signal=36%	UGT2B11/UGT1A4/CYP1A2/SULT1A1/HSD11B1L/CYP3A5/UGT2B4/CYP3A4/HPGDS/UGT1A6/UGT1A10/AKR1C2/CYP3A43/CYP2A7/NAT2/UGT1A8/UGT2B28/EPHX1/UGT1A1/UGT2B15/CYP2C9/UGT1A7/CYP3A7/UGT2A1/CYP2C18/CYP2E1/CYP2C19/UGT2B17
hsa04520	Adherens junction	92	0.522976	1.60829	0.000886076	0.000886076	0.00244646	11366	tags=65%, list=31%, signal=45%	SNAI1/MET/WASF3/ACTN1/SORBS1/IGF1R/FGFR1/RADIL/MYL9/TGFBR1/CSNK2A3/ARHGAP29/CSNK2A2/SNAI2/SMAD3/MYL7/ROCK2/VCL/INSR/MYL2/HEG1/ROCK1/SMURF1/RAP1B/CDH5/NECTIN2/CTNNA3/PTPRB/CSNK2A1/TGFBR2/SMURF2/ACTG1/IQGAP1/WASL/EGFR/LMO7/ACTB/NECTIN3/WASF1/YES1/RAC2/SMAD4/EP300/RAC3/PDCD10/FER/SRC/CSNK2B/RASIP1/PTPRM/MYL12B/SSX2IP/CDC42/MYL12A/TJP1/CTNNA1/CREBBP/TCF7L2/ACTN4/FYN
hsa04921	Oxytocin signaling pathway	154	0.471567	1.53644	0.000946298	0.000946298	0.00257059	7166	tags=45%, list=20%, signal=36%	PLCB1/PTGS2/CACNG4/KCNJ12/PRKCA/ADCY5/CAMK2B/PRKAG3/CACNA1S/NFATC4/ADCY2/NPR2/ADCY1/PLA2G4E/MYLK2/CACNG6/MYLK3/TRPM2/ADCY9/CCND1/PLA2G4D/FOS/CACNG1/RCAN1/MYL9/OXTR/ADCY7/RGS2/GNAO1/CACNG5/MYLK/HRAS/CACNB1/RYR1/CAMK2A/CAMK4/NFATC1/ADCY3/ROCK2/JUN/GNAQ/PLCB4/PRKAA2/NPR1/ROCK1/MAP2K1/PPP3CC/KCNJ6/KCNJ2/ITPR2/CDKN1A/GUCY1A2/MEF2C/RYR2/PPP3CA/ACTG1/CACNA1C/ITPR3/PRKCG/CACNB2/CACNA2D1/PPP1R12B/EGFR/GNA…
hsa05220	Chronic myeloid leukemia	76	0.550007	1.65071	0.00103186	0.00103186	0.00270657	8632	tags=53%, list=24%, signal=40%	SHC4/TGFB2/MYC/CDK6/CCND1/TGFBR1/GADD45B/HRAS/SHC1/ABL1/RB1/GADD45A/SMAD3/STAT5B/PTPN11/AKT3/TGFB1/BAK1/MAP2K1/BCL2L1/CTBP2/E2F1/CDKN1A/POLK/CRKL/CDK4/TGFBR2/STAT5A/CBL/PIK3CA/CRK/SHC2/NFKB1/E2F3/SHC3/RELA/SMAD4/SOS2/BCR/GAB2
hsa04360	Axon guidance	182	0.45816	1.51666	0.00104239	0.00104239	0.00270657	6616	tags=38%, list=18%, signal=31%	DPYSL5/L1CAM/BMPR1B/MET/PRKCA/NGEF/CAMK2B/EFNB3/SEMA3A/SEMA6B/PLXNA4/NTN4/NFATC4/CFL2/TRPC1/UNC5C/EPHB2/TRPC4/UNC5A/EFNA5/TRPC3/EFNB1/ENAH/MYL9/PAK5/NRP1/ITGB1/ABLIM2/FZD3/SEMA3B/RGS3/ABLIM3/EPHB4/HRAS/PTCH1/ABL1/RHOD/CAMK2A/PTPN11/PLXNA1/ROCK2/SSH1/CXCL12/RYK/ROBO3/EPHB1/SSH3/ROCK1/ILK/SEMA4B/SEMA4F/PPP3CC/NTNG1/TRPC6/RND1/UNC5D/PTK2/SEMA3D/SRGAP1/PIK3CA/PPP3CA/GSK3B/SEMA7A/EPHA2/PAK2/SEMA3E/EPH…
hsa00040	Pentose and glucuronate interconversions	36	-0.639284	-1.93615	0.00104457	0.00104457	0.00270657	3073	tags=39%, list=9%, signal=36%	XYLB/UGT2B4/UGT1A6/DHDH/UGT1A10/AKR1B10/AKR1A1/UGT1A8/UGT2B28/UGT1A1/UGT2B15/UGT1A7/UGT2A1/UGT2B17
hsa05217	Basal cell carcinoma	63	0.555885	1.62513	0.00144813	0.00144813	0.00369539	6333	tags=44%, list=18%, signal=37%	WNT7A/BMP2/GLI1/HHIP/WNT2/WNT3/GLI2/WNT11/FZD2/FZD3/BMP4/GADD45B/WNT9B/PTCH1/FZD8/GADD45A/KIF7/DVL1/GLI3/PTCH2/BAK1/APC2/WNT3A/CDKN1A/POLK/GSK3B/FZD6/FZD1
hsa01522	Endocrine resistance	96	0.514443	1.59223	0.00150432	0.00150432	0.00376322	7374	tags=43%, list=20%, signal=34%	HBEGF/SHC4/MAPK12/IGF1/ADCY5/DLL3/MMP2/ADCY2/ADCY1/IGF1R/MMP9/ADCY9/CCND1/FOS/ADCY7/HRAS/SHC1/RB1/NOTCH1/ADCY3/JUN/AKT3/DLL1/MAPK11/CARM1/MAP2K1/BIK/JAG1/E2F1/CDKN1A/CDK4/PTK2/DLL4/JAG2/PIK3CA/EGFR/MED1/GNAS/SHC2/E2F3/SHC3
hsa04141	Protein processing in endoplasmic reticulum	168	0.458977	1.5084	0.0015194	0.0015194	0.00376322	13252	tags=64%, list=37%, signal=41%	CRYAB/HSPA6/TUSC3/HSPH1/BAG2/HSPA4L/ERO1A/DNAJA1/TRAM1L1/HSP90AB1/HSPA5/PPP1R15A/RAD23B/FBXO2/EIF2S1/BAG1/UBQLN1/UBXN8/HYOU1/AMFR/UGGT2/BAK1/DDIT3/PRKN/RPN1/HSP90AA1/SEL1L/TRAM1/CANX/LMAN1/MBTPS2/SEC61A1/SEC23A/UBQLN2/SSR3/SEC24B/GANAB/DNAJC3/RAD23A/DNAJA2/FBXO6/PDIA6/SEC61B/SELENOS/HSP90B1/SEC24A/UBE2G1/VCP/MAN1A1/PDIA3/CALR/SEC62/P4HB/RPN2/UGGT1/DNAJB11/TXNDC5/NSFL1C/DDOST/SEC31A/CKAP4/MAPK9/MA…
hsa04918	Thyroid hormone synthesis	75	0.537731	1.61137	0.00154879	0.00154879	0.00378041	7023	tags=41%, list=19%, signal=33%	PLCB1/PRKCA/TPO/ADCY5/CREB5/ADCY2/ADCY1/CGA/ATP1B4/ADCY9/ADCY7/GPX7/GPX8/HSPA5/ADCY3/GNAQ/PLCB4/LRP2/SLC26A4/TTR/TTF1/SLC5A5/CANX/ITPR2/GPX3/CREB3/ITPR3/PRKCG/HSP90B1/GSR/GNAS
hsa05215	Prostate cancer	97	0.514554	1.59489	0.00162724	0.00162724	0.00391516	7163	tags=41%, list=20%, signal=33%	MMP3/IGF1/CREB5/PLAT/KLK3/IGF1R/FGFR1/PDGFA/MMP9/IL1R2/PDGFC/CCND1/PLAU/TGFA/NKX3-1/ETV5/PDGFB/HRAS/HSP90AB1/RB1/PDGFRB/AR/ERG/AKT3/ZEB1/MAP2K1/EGF/HSP90AA1/E2F1/CDKN1A/PDGFRA/CREB3/PIK3CA/PTEN/GSK3B/HSP90B1/EGFR/CCNE1/NFKB1/E2F3
hsa05216	Thyroid cancer	37	0.634763	1.70412	0.00168067	0.00168067	0.00398677	6154	tags=41%, list=17%, signal=34%	MYC/RET/RXRG/CCND1/GADD45B/HRAS/GADD45A/NTRK1/BAK1/MAP2K1/CDKN1A/POLK/PPARG/RXRA/TPM3
hsa04211	Longevity regulating pathway	89	0.515019	1.57666	0.00190235	0.00190235	0.00444993	10884	tags=53%, list=30%, signal=37%	IRS1/IGF1/ADCY5/PRKAG3/CREB5/ADCY2/ADCY1/IGF1R/ADCY9/IRS2/SOD2/ADIPOQ/ADCY7/HRAS/CAMK4/ADCY3/AKT3/INSR/PRKAA2/SESN2/IRS4/PPARG/CREB3/RB1CC1/RPTOR/PIK3CA/EIF4EBP1/ATG13/ATG101/EIF4E/NFKB1/RELA/CAMKK2/ADCY4/NRAS/KL/EHMT1/CAT/STK11/FOXO1/SIRT1/AKT1/MTOR/PRKACA/PRKAA1/PIK3CB/RPS6KB2
hsa04614	Renin-angiotensin system	23	0.694147	1.69338	0.00193022	0.00193022	0.00445327	1788	tags=39%, list=5%, signal=37%	MME/KLK1/AGTR1/CMA1/AGT/CTSG/ENPEP/ANPEP/AGTR2
hsa05226	Gastric cancer	149	0.465622	1.51342	0.00201852	0.00201852	0.00454957	6642	tags=38%, list=18%, signal=31%	WNT7A/FGF5/FGF10/FGF19/MUC2/MET/SHC4/FGF2/TGFB2/MYC/WNT2/RXRG/WNT3/FGF9/CCND1/HGF/WNT11/FGF7/TGFBR1/FZD2/CDX2/FZD3/GADD45B/WNT9B/FGF18/HRAS/SHC1/LRP5/FZD8/RB1/GADD45A/SMAD3/DVL1/AKT3/TGFB1/BAK1/APC2/MAP2K1/WNT3A/EGF/CTNNA3/E2F1/CDKN1A/POLK/TGFBR2/FGF3/RXRA/CSNK1A1/PIK3CA/TERC/GSK3B/FZD6/FZD1/CSNK1A1L/EGFR/CCNE1
hsa04072	Phospholipase D signaling pathway	147	0.472177	1.53189	0.00202598	0.00202598	0.00454957	7745	tags=42%, list=21%, signal=33%	CXCL8/PLCB1/AGTR1/SHC4/PRKCA/ADCY5/CXCR1/AGT/DGKG/ADCY2/ADCY1/MRAS/LPAR1/PLA2G4E/RRAS2/PDGFA/PTGFR/PDGFC/ADCY9/PLA2G4D/RALB/ADCY7/AVPR1A/PDGFB/HRAS/GRM8/SHC1/PDGFRB/LPAR3/DGKH/PTPN11/ADCY3/AVPR1B/GRM2/AKT3/INSR/PLCB4/F2R/MAP2K1/GRM4/FCER1G/EGF/PIP5K1A/MS4A2/KITLG/PDGFRA/PIK3CA/GRM3/GNA12/DNM1/GNA13/RAPGEF3/RAPGEF4/EGFR/SPHK1/GNAS/GRM1/SHC2/SHC3/DGKD/CYTH3/PLPP1
hsa04390	Hippo signaling pathway	155	0.462398	1.50683	0.00213093	0.00213093	0.00472229	7071	tags=40%, list=20%, signal=32%	WNT7A/GDF6/BMP2/SERPINE1/BMPR1B/AREG/BMP5/CCN2/ID1/TGFB2/MYC/PPP2R2C/WNT2/TEAD1/WNT3/WWTR1/GLI2/CCND1/WNT11/TGFBR1/FZD2/LATS2/FZD3/BMP4/WNT9B/STK3/TEAD2/WTIP/FZD8/WWC1/SNAI2/SMAD3/BMPR1A/YWHAG/DVL1/SMAD7/TGFB1/AFP/SAV1/FRMD6/BMP8A/TEAD4/APC2/CCND2/GDF5/WNT3A/CTNNA3/YWHAQ/PPP2CB/TGFBR2/YWHAH/CSNK1E/ACTG1/GSK3B/YWHAE/FZD6/FZD1/PPP2R2A/WNT16/YAP1/ACTB/YWHAZ
hsa04218	Cellular senescence	156	0.461593	1.50514	0.00224772	0.00224772	0.00490279	7838	tags=38%, list=22%, signal=30%	IL6/CXCL8/SERPINE1/CCNA1/GATA4/MAPK12/IL1A/TGFB2/MYC/NFATC4/MRAS/CDK6/RRAS2/IGFBP3/CCND1/TGFBR1/GADD45B/HRAS/HIPK3/RB1/GADD45A/SMAD3/NFATC1/MCU/AKT3/TGFB1/MAPK11/NBN/MAP2K1/CCND2/PPP3CC/ZFP36L2/E2F1/ITPR2/CDKN1A/HLA-G/CDK4/TGFBR2/PIK3CA/PPP3CA/PTEN/ITPR3/RAD50/VDAC1/TRAF3IP2/EIF4EBP1/CCNE1/NFKB1/E2F3/CALM1/HIPK4/MAP2K3/E2F4/HLA-B/KIR2DL4/SLC25A4/CCNA2/RELA/ATR/CCNE2
hsa04340	Hedgehog signaling pathway	56	0.571154	1.63581	0.0022706	0.0022706	0.00490279	6872	tags=46%, list=19%, signal=38%	GLI1/HHIP/GAS1/GLI2/CCND1/EVC/PTCH1/GPR161/HHATL/SCUBE2/KIF7/CSNK1G1/EVC2/GLI3/LRP2/PTCH2/SMURF1/CCND2/CSNK1E/CSNK1G3/CSNK1A1/SMURF2/GSK3B/CSNK1A1L/CDON/IQCE
hsa00053	Ascorbate and aldarate metabolism	30	-0.63299	-1.84155	0.00230871	0.00230871	0.00492196	2988	tags=47%, list=8%, signal=43%	UGT2B4/ALDH9A1/UGT1A6/ALDH2/UGT1A10/ALDH3A2/AKR1A1/UGT1A8/UGT2B28/UGT1A1/UGT2B15/UGT1A7/UGT2A1/UGT2B17
hsa04923	Regulation of lipolysis in adipocytes	57	0.567983	1.62979	0.00240545	0.00240545	0.00506411	6427	tags=44%, list=18%, signal=36%	FABP4/PTGS2/IRS1/ADCY5/ADCY2/PTGS1/ADCY1/CGA/ADCY9/IRS2/ADCY7/PRKG1/NPY/ADCY3/AKT3/INSR/NPR1/ADRB1/PLIN1/IRS4/ADRB2/PIK3CA/PDE3B/CIDEC/PNPLA2
hsa04724	Glutamatergic synapse	115	0.485087	1.53292	0.00244888	0.00244888	0.00509189	7036	tags=46%, list=19%, signal=37%	PLCB1/GNGT1/PRKCA/ADCY5/SHANK2/SHANK1/ADCY2/ADCY1/SLC1A6/TRPC1/PLA2G4E/LZTS3/GRIA3/ADCY9/PLA2G4D/HOMER2/GNG4/ADCY7/GRIN1/GNAO1/GRIK2/GRIA1/SLC17A7/GNG11/GRM8/HOMER3/GNB4/SLC38A1/DLGAP1/SLC38A2/HOMER1/ADCY3/GRM2/GNAQ/GNG10/PLCB4/GRIN2D/GNB5/PPP3CC/GRM4/ITPR2/SHANK3/PPP3CA/GRM3/CACNA1C/ITPR3/PRKCG/GNB2/GLS/SLC1A3/GRIK1/GNAS/GRM1
hsa05134	Legionellosis	56	0.568422	1.62799	0.0026713	0.0026713	0.00548662	5043	tags=27%, list=14%, signal=23%	IL6/CXCL8/CXCL1/EEF1A2/IL1B/CXCL2/CXCL3/HSPA6/BNIP3/CD14/IL12A/CASP1/HSPD1/TLR4/CASP7
hsa00730	Thiamine metabolism	15	0.74805	1.66244	0.00289855	0.00289855	0.00588165	3138	tags=40%, list=9%, signal=37%	ALPP/AK4/ALPG/ALPL/AK5/ALPI
hsa04672	Intestinal immune network for IgA production	45	-0.54801	-1.74258	0.00297066	0.00297066	0.00595622	4570	tags=62%, list=13%, signal=54%	TNFSF13B/HLA-DRA/ITGB7/HLA-DQB1/CD28/HLA-DRB5/CXCR4/MADCAM1/ICOS/HLA-DMA/CCR10/HLA-DPB1/CCR9/HLA-DQA1/IL4/HLA-DOB/HLA-DOA/CCL28/MAP3K14/HLA-DMB/IL2/ICOSLG/CCL25/CD40LG/AICDA/TNFRSF13C/TNFRSF17/TNFRSF13B
hsa04270	Vascular smooth muscle contraction	134	0.465103	1.49412	0.00313027	0.00313027	0.00620239	7166	tags=47%, list=20%, signal=38%	PLCB1/AGTR1/PRKCA/ADCY5/PLA2G2A/AGT/ADM/CALCA/CACNA1S/MYH10/ADCY2/NPR2/ADCY1/ADRA1D/PLA2G4E/PPP1R14A/MYLK2/CALD1/ACTG2/MYLK3/ADCY9/EDN1/PLA2G4D/PRKCQ/EDN2/KCNMB4/MYL9/EDN3/MYH11/ADCY7/PRKG1/EDNRA/CALCB/NPPB/AVPR1A/MYLK/KCNU1/PRKCE/ADCY3/AVPR1B/ROCK2/GNAQ/PLCB4/NPR1/ROCK1/MAP2K1/ADRA1B/ACTA2/ITPR2/GUCY1A2/MYH9/GNA12/CACNA1C/IRAG1/ITPR3/PRKCG/GNA13/PPP1R12B/CALCRL/KCNMB1/ARHGEF12/GNAS/CALM1
hsa05415	Diabetic cardiomyopathy	190	0.438506	1.45748	0.00333794	0.00333794	0.00653696	7740	tags=29%, list=21%, signal=23%	TNNI3/PLCB1/AGTR1/GFPT2/MAPK12/IRS1/PRKCA/CAMK2B/COL3A1/COL1A1/TGFB2/CMA1/COL1A2/AGT/MMP2/COX7A1/PLN/MMP9/TGFBR1/COX6B2/CD36/ATP2A1/CAMK2A/SMAD3/NDUFV2/ATP2A2/AKT3/INSR/TGFB1/PLCB4/MAPK11/NDUFA4L2/TGFBR2/GYS1/NCF2/NDUFA8/RYR2/PIK3CA/PTEN/GSK3B/VDAC1/PRKCG/PDK4/PPIF/GFPT1/PTPA/GSR/CAMK2D/NFKB1/CYBA/SDHB/SLC25A4/RELA/PDHA1/MAPK9
hsa05219	Bladder cancer	41	0.60247	1.64437	0.00346693	0.00346693	0.00671153	5487	tags=41%, list=15%, signal=35%	MMP1/CXCL8/THBS1/HBEGF/MYC/MMP2/MMP9/CCND1/DAPK2/DAPK3/HRAS/RB1/MAP2K1/EGF/E2F1/CDKN1A/CDK4
hsa04066	HIF-1 signaling pathway	109	0.483436	1.51764	0.00383047	0.00383047	0.00733104	7684	tags=42%, list=21%, signal=33%	IL6/SERPINE1/PRKCA/IGF1/CAMK2B/EPO/PFKM/IGF1R/ANGPT2/EDN1/LDHA/HK2/ANGPT4/HIF1A/PFKFB3/LDHAL6B/TIMP1/LDHB/PFKP/CAMK2A/PGK2/AKT3/INSR/ENO3/HMOX1/MAP2K1/TLR4/EGF/LTBR/EGLN1/CDKN1A/FLT1/ELOC/PIK3CA/PRKCG/EIF4EBP1/ENO4/EGFR/EGLN3/PGK1/EIF4E/CAMK2D/NFKB1/RELA/PDHA1/HK3
hsa05210	Colorectal cancer	86	0.504233	1.53754	0.00418729	0.00418729	0.0079239	10884	tags=52%, list=30%, signal=37%	AREG/EREG/TGFB2/MYC/CCND1/FOS/TGFBR1/RALB/TGFA/GADD45B/HRAS/GADD45A/SMAD3/JUN/AKT3/TGFB1/BAK1/APC2/MAP2K1/PMAIP1/EGF/CDKN1A/POLK/TGFBR2/PIK3CA/GSK3B/EGFR/MAPK9/RAC2/SMAD4/SOS2/RAC3/NRAS/BIRC5/ARAF/CYCS/RAF1/AKT1/MTOR/SMAD2/RALGDS/AXIN1/PIK3CB/APC/RPS6KB2
hsa04932	Non-alcoholic fatty liver disease	151	0.448544	1.45904	0.00497571	0.00497571	0.00931128	6040	tags=23%, list=17%, signal=19%	IL6/CXCL8/IL1B/SOCS3/MAPK12/IRS1/IL1A/PRKAG3/COX7A1/LEPR/IRS2/FOS/ADIPOQ/COX6B2/PKLR/MLXIPL/NDUFV2/EIF2S1/MLXIP/ITCH/JUN/AKT3/INSR/TGFB1/MAPK11/PRKAA2/NDUFA4L2/DDIT3/CASP7/FAS/PPARG/RXRA/NDUFA8/PIK3CA/GSK3B
hsa00591	Linoleic acid metabolism	30	-0.59737	-1.73792	0.00527704	0.00527704	0.00976665	4700	tags=60%, list=13%, signal=52%	PLA2G12B/PLA2G2C/CYP1A2/PLA2G3/PLA2G4C/CYP3A4/PLA2G4A/PLA2G5/PLA2G6/PLA2G4F/PLA2G4B/PLA2G2E/JMJD7-PLA2G4B/PLA2G1B/CYP2C9/CYP2E1/CYP2C19/PLA2G2D
hsa00532	Glycosaminoglycan biosynthesis - chondroitin sulfate / dermatan sulfate	21	0.679118	1.62122	0.00558575	0.00558575	0.0102256	6327	tags=52%, list=18%, signal=43%	CHSY1/DSEL/CHSY3/CHST7/DSE/CHPF/CSGALNACT2/CSGALNACT1/CHST11/UST/CHPF2
hsa00790	Folate biosynthesis	27	0.643979	1.62971	0.00566038	0.00566038	0.0102508	6442	tags=52%, list=18%, signal=43%	TH/PAH/ALPP/ALPG/AKR1B15/MOCOS/ALPL/ALPI/FPGS/QDPR/AKR1B1/SPR/MOCS1/PTS
hsa04931	Insulin resistance	107	0.475737	1.49146	0.00593692	0.00593692	0.0106373	6699	tags=32%, list=19%, signal=26%	IL6/PCK1/SOCS3/GFPT2/IRS1/PYGL/AGT/PRKAG3/TRIB3/CREB5/PPP1R3B/PPP1R3C/PPP1R3A/IRS2/PRKCQ/CD36/MLXIPL/PRKCE/CPT1A/PTPN11/MLXIP/AKT3/INSR/PYGM/PRKAA2/CREB3/GYS1/RPS6KA3/PIK3CA/PTEN/GSK3B/GFPT1/PTPA/PYGB
hsa05143	African trypanosomiasis	36	0.598657	1.5996	0.00659187	0.00659187	0.0116864	3999	tags=36%, list=11%, signal=32%	IL6/IL1B/PLCB1/F2RL1/PRKCA/SELE/ICAM1/IDO1/APOL1/LAMA4/IL12A/GNAQ/PLCB4
hsa04925	Aldosterone synthesis and secretion	98	0.485444	1.50651	0.00674916	0.00674916	0.0118406	6149	tags=41%, list=17%, signal=34%	NR4A1/PLCB1/AGTR1/PRKCA/ADCY5/CAMK2B/KCNK9/AGT/CACNA1S/CREB5/ADCY2/ADCY1/ATP1B4/KCNK3/CACNA1G/LDLR/ADCY9/NR4A2/PDE2A/ADCY7/CACNA1H/ATP2B3/SCARB1/PRKCE/CAMK2A/CAMK4/ADCY3/GNAQ/PLCB4/NPR1/ITPR2/POMC/ATP2B1/PRKD3/ATF1/CREB3/DAGLA/CACNA1C/ITPR3/PRKCG
hsa04913	Ovarian steroidogenesis	51	0.552846	1.56154	0.00714382	0.00714382	0.0123534	3806	tags=37%, list=11%, signal=33%	PTGS2/IGF1/ADCY5/CYP1A1/CYP19A1/ADCY2/ADCY1/CGA/PLA2G4E/IGF1R/HSD17B2/LDLR/ADCY9/PLA2G4D/ADCY7/SCARB1/HSD17B1/ADCY3/INSR
hsa04152	AMPK signaling pathway	120	0.460321	1.46207	0.00718811	0.00718811	0.0123534	11202	tags=53%, list=31%, signal=37%	CCNA1/PCK1/IRS1/IGF1/PRKAG3/PPP2R2C/CREB5/PFKM/HNF4A/IGF1R/LEPR/FBP2/CCND1/IRS2/ADIPOQ/CD36/PFKFB3/PFKP/CPT1A/PPP2R3A/AKT3/INSR/PRKAA2/PPP2R5E/IRS4/CAB39/CIDEA/PPP2CB/PPARG/CREB3/GYS1/RPTOR/PIK3CA/EIF4EBP1/PPP2R2A/EEF2/PPP2R1B/FASN/CCNA2/PPP2CA/RAB14/RAB8A/ELAVL1/PPP2R5B/CPT1C/RAB2A/PPP2R5D/CAMKK2/PPP2R2D/G6PC3/STK11/PPP2R1A/FOXO1/SIRT1/PPP2R2B/AKT1/MTOR/PRKAA1/PIK3CB/RPS6KB2/GYS2/ACACA/RAB10/SCD5
hsa04961	Endocrine and other factor-regulated calcium reabsorption	53	0.54701	1.55321	0.00751073	0.00751073	0.012722	7023	tags=42%, list=19%, signal=33%	PLCB1/KLK1/PRKCA/ATP1B4/SLC8A2/ADCY9/CALB1/CLTCL1/ATP2B3/SLC8A3/VDR/AP2B1/KLK2/GNAQ/PLCB4/PTH1R/ATP2B1/BDKRB2/DNM1/PRKCG/CLTC/GNAS
hsa05133	Pertussis	76	0.506046	1.51877	0.00760996	0.00760996	0.012722	2320	tags=22%, list=6%, signal=21%	IL6/CXCL5/CXCL8/IL1B/CXCL6/SFTPA1/MAPK12/SFTPA2/IL1A/CFL2/ITGA5/C1S/FOS/SERPING1/ITGB1/C1R/CD14
hsa05135	Yersinia infection	136	0.447268	1.43944	0.00768031	0.00768031	0.012722	8512	tags=39%, list=24%, signal=30%	IL6/CXCL8/IL1B/CCL2/MAPK12/MEFV/FCGR2A/ITGA5/VAV2/FN1/PXN/FOS/BCAR1/ITGB1/PKN1/IFNB1/NFATC1/ROCK2/JUN/AKT3/CASP1/GNAQ/MAPK11/ROCK1/MAP2K1/TLR4/NLRP3/PIP5K1A/TICAM1/CRKL/PTK2/ARPC5L/RPS6KA3/PIK3CA/ACTG1/GSK3B/CRK/WASL/TBK1/ARHGEF12/ACTB/NFKB1/RHOG/MAP2K3/RELA/ITGA4/MAPK9/ACTR3B/FYB1/RAC2/TNF/MAP2K7/RAC3
hsa05142	Chagas disease	101	0.477883	1.48917	0.00770473	0.00770473	0.012722	5886	tags=32%, list=16%, signal=27%	IL6/CXCL8/IL1B/PLCB1/SERPINE1/CCL2/MAPK12/TGFB2/PPP2R2C/CCL3L3/ADCY1/FOS/TGFBR1/CCL3/GNAO1/IFNB1/FADD/IL12A/JUN/AKT3/GNAQ/TGFB1/PLCB4/MAPK11/TLR4/GNA15/PPP2CB/TICAM1/TGFBR2/FAS/BDKRB2/PIK3CA
hsa05211	Renal cell carcinoma	69	0.51145	1.51604	0.00807712	0.00807712	0.0132074	10722	tags=57%, list=30%, signal=40%	MET/TGFB2/HGF/PAK5/TGFA/HIF1A/PDGFB/HRAS/PTPN11/JUN/AKT3/TGFB1/MAP2K1/RAP1B/RAPGEF1/EGLN1/CDKN1A/CRKL/ELOC/PIK3CA/ARNT2/CRK/PAK2/BUB1B-PAK6/EGLN3/EPAS1/TFE3/EP300/SOS2/PAK6/VEGFA/NRAS/ARAF/RAF1/AKT1/ETS1/CDC42/PIK3CB/PAK4
hsa03008	Ribosome biogenesis in eukaryotes	104	0.469635	1.46881	0.00817135	0.00817135	0.013233	12343	tags=45%, list=34%, signal=30%	SNORD3A/PWP2/CSNK2A3/CSNK2A2/POP1/NOL6/NXF3/WDR43/RCL1/GNL3L/UTP4/CSNK2A1/RAN/NOP56/SBDS/GTPBP4/NAT10/XRN1/IMP4/SNORD3B-2/TCOF1/XRN2/NOB1/BMS1/REXO2/WDR36/HEATR1/NXT1/NMD3/REXO1/EIF6/CSNK2B/WDR3/RPP25L/EFL1/POP7/UTP18/GAR1/GNL2/NOP10/RPP25/FCF1/XPO1/SNU13/UTP6/NOP58/UTP15
hsa04620	Toll-like receptor signaling pathway	106	0.467244	1.46355	0.00829721	0.00829721	0.0133088	8360	tags=38%, list=23%, signal=29%	IL6/LBP/CXCL8/IL1B/MAPK12/CCL3L3/CXCL11/FOS/CXCL10/CCL3/CD14/IFNA1/IFNB1/CTSK/FADD/CCL4L2/IL12A/JUN/STAT1/AKT3/MAPK11/MAP2K1/IRF7/TLR4/CD86/TICAM1/CD80/SPP1/PIK3CA/CCL4/TBK1/NFKB1/MAP2K3/JAK1/RELA/MAPK9/TICAM2/TNF/TLR2/MAP2K7
hsa00590	Arachidonic acid metabolism	60	-0.456925	-1.54138	0.00853312	0.00853312	0.0135581	4700	tags=45%, list=13%, signal=39%	PLA2G12B/ALOX15B/PLA2G2C/PLA2G3/CYP4F8/PLA2G4C/AKR1C3/PLA2G4A/HPGDS/CBR3/ALOX5/LTC4S/PLA2G5/PLA2G6/CYP4F3/PLA2G4F/PLA2G4B/PLA2G2E/JMJD7-PLA2G4B/EPHX2/PLA2G1B/PTGDS/CYP2C9/HPGD/CYP2E1/CYP2C19/PLA2G2D
hsa03320	PPAR signaling pathway	74	0.502431	1.50329	0.00890437	0.00890437	0.0140157	3322	tags=24%, list=9%, signal=22%	FABP4/MMP1/PCK1/PLIN5/PLIN4/ANGPTL4/OLR1/SORBS1/ACADL/RXRG/ACSL4/PLTP/ME3/ADIPOQ/ACSBG1/CD36/ME1/CPT1A
hsa00430	Taurine and hypotaurine metabolism	16	-0.680963	-1.69933	0.00928882	0.00928882	0.0144355	5074	tags=44%, list=14%, signal=38%	FMO3/FMO5/FMO1/CDO1/CSAD/GGT6/FMO2
hsa05100	Bacterial invasion of epithelial cells	77	0.498908	1.49782	0.00942787	0.00942787	0.0144355	7962	tags=47%, list=22%, signal=37%	MET/SHC4/CAV1/ITGA5/FN1/PXN/BCAR1/CAV2/ITGB1/CLTCL1/SEPTIN11/CAV3/SHC1/CTTN/VCL/ILK/MAD2L2/CTNNA3/CRKL/PTK2/ARPC5L/CBL/PIK3CA/ACTG1/DNM1/CD2AP/SEPTIN8/CRK/WASL/CLTC/ACTB/SHC2/RHOG/SHC3/WASF1/ACTR3B
hsa03082	ATP-dependent chromatin remodeling	115	0.455382	1.43905	0.00942819	0.00942819	0.0144355	9660	tags=39%, list=27%, signal=29%	H2AC16/H2AC8/H2AC13/H2AC12/H2AC18/DPF1/SMARCA1/H2AC6/H2AC4/RUVBL1/H2AC21/SMARCD3/H2AC14/H2AC19/H2AC11/BCL7A/H2AC17/INO80C/GATAD2A/MRGBP/BAZ2A/CDK2AP1/SMARCD1/MORF4L1/ACTG1/POLE3/H2AX/ACTB/TRRAP/MORF4L2/YY2/ACTL6B/RSF1/SMARCA5/BCL7B/SRCAP/RUVBL2/CHRAC1/INO80/EP400/H2AC20/BAZ1B/BAZ1A/YEATS4/EPC2
hsa05130	Pathogenic Escherichia coli infection	196	0.413489	1.37926	0.00959671	0.00959671	0.0145612	8077	tags=34%, list=22%, signal=27%	IL6/CXCL8/IL1B/MYO1B/CLDN24/MAPK12/TUBB3/WASF3/TUBB6/FCGR2A/MYH10/LPAR1/MYO5A/CLDN18/CLDN2/FOS/MYH11/ITGB1/TUBB4A/MYO10/ABL1/FADD/CLDN6/PTPN11/TNFRSF10A/ROCK2/CTTN/JUN/CASP1/TNFRSF10B/MAPK11/TUBB2A/F2R/ROCK1/BAK1/MYO1E/TLR4/NLRP3/TUBA1A/CASP7/MYO1C/NCKAP1/MYH9/FAS/ARPC5L/TUBA1C/SEC24B/ACTG1/GNA12/TUBA1B/GNA13/PAK2/TUBB4B/SEC24A/WASL/TMBIM6/ARHGEF12/ACTB/CLDN14/NFKB1/RELA/CLDN34/CYTH3/MAPK9/WASF1/…
hsa00860	Porphyrin metabolism	43	-0.503128	-1.58606	0.0108774	0.0108774	0.0163571	2988	tags=33%, list=8%, signal=30%	BLVRB/UGT2B11/UGT1A4/UGT2B4/UGT1A6/UGT1A10/PPOX/UGT1A8/UGT2B28/UGT1A1/UGT2B15/UGT1A7/UGT2A1/UGT2B17
hsa01523	Antifolate resistance	30	0.613814	1.58577	0.0111908	0.0111908	0.0166794	8274	tags=57%, list=23%, signal=44%	IL6/IL1B/FOLR3/ABCC2/ABCC1/FOLR2/FPGS/ALOX12/SLC46A1/SHMT2/NFKB1/SLC19A1/ATIC/RELA/ABCG2/ABCC3/TNF
hsa00565	Ether lipid metabolism	50	-0.475148	-1.53815	0.0128705	0.0128705	0.0190146	5292	tags=46%, list=15%, signal=39%	PAFAH2/ENPP2/PLA2G12B/PLA2G2C/PLA2G3/UGT8/PLD1/PLA2G4C/PAFAH1B3/PLA2G4A/TMEM86B/GDPD1/PLA2G5/PLA2G6/PLA2G4F/PLA2G4B/PLA2G2E/CHPT1/JMJD7-PLA2G4B/PLA2G1B/PLD4/GDPD3/PLA2G2D
hsa04920	Adipocytokine signaling pathway	69	0.497235	1.4739	0.0132882	0.0132882	0.0194609	10297	tags=54%, list=29%, signal=38%	PCK1/SOCS3/IRS1/PRKAG3/RXRG/LEPR/ACSL4/IRS2/PRKCQ/ADIPOQ/ACSBG1/NPY/CD36/CPT1A/PTPN11/AKT3/PRKAA2/JAK2/IRS4/POMC/RXRA/NFKB1/RELA/MAPK9/TNFRSF1B/ACSL5/TNF/CPT1C/CAMKK2/G6PC3/ACSL3/CHUK/STK11/TNFRSF1A/NFKBIE/AKT1/MTOR
hsa04611	Platelet activation	124	0.44002	1.40255	0.014187	0.014187	0.0205982	6215	tags=35%, list=17%, signal=29%	PLCB1/MAPK12/ADCY5/COL3A1/COL1A1/COL1A2/FCGR2A/ADCY2/PTGS1/ADCY1/PLA2G4E/MYLK2/ITGB3/MYLK3/FGG/ADCY9/FGA/PLA2G4D/ADCY7/ITGB1/PRKG1/MYLK/ADCY3/ROCK2/FGB/AKT3/GNAQ/F2RL3/PLCB4/MAPK11/ITGA2/TBXA2R/LYN/F2R/ROCK1/RAP1B/FCER1G/TLN1/ITPR2/GUCY1A2/PIK3CA/ACTG1/ITPR3/GNA13
hsa04730	Long-term depression	60	0.510253	1.4775	0.0145869	0.0145869	0.0209978	6215	tags=43%, list=17%, signal=36%	PLCB1/PRKCA/IGF1/NOS1/GNAZ/PLA2G4E/IGF1R/GRIA3/PLA2G4D/PRKG1/GNAO1/GRIA1/HRAS/RYR1/GNAQ/PLCB4/LYN/MAP2K1/ITPR2/PPP2CB/GUCY1A2/PPP1R17/GNA12/ITPR3/PRKCG/GNA13
hsa04971	Gastric acid secretion	76	0.486707	1.46073	0.0153489	0.0153489	0.0217924	6149	tags=46%, list=17%, signal=38%	PLCB1/CA2/CCKBR/PRKCA/ADCY5/GAST/CAMK2B/HRH2/ADCY2/ADCY1/ATP1B4/KCNK2/MYLK2/MYLK3/ADCY9/KCNJ15/SST/ADCY7/CHRM3/MYLK/ATP4A/CAMK2A/ADCY3/GNAQ/ATP4B/KCNK10/PLCB4/SLC9A1/KCNJ2/ITPR2/SLC26A7/ACTG1/SSTR2/ITPR3/PRKCG
hsa00230	Purine metabolism	127	0.437718	1.39775	0.0153977	0.0153977	0.0217924	8246	tags=41%, list=23%, signal=32%	NT5E/ADCY5/GMPR/PDE4B/PDE10A/ADCY2/NPR2/ADCY1/ADA/AK4/IMPDH1/PDE4A/XDH/PDE4D/ADCY9/PDE2A/ADCY7/NT5C1A/PDE3A/PNP/ENPP1/AK5/ADCY10/PDE1C/ADCY3/ENTPD8/PPAT/PDE8A/NPR1/PAICS/NME2/GMPS/AK3/PDE7B/ENTPD2/RRM1/GUCY1A2/RRM2B/PDE3B/AK1/NUDT2/NME4/PDE7A/PGM1/NME1/PDE5A/ATIC/ITPA/GUCY2D/NT5C1B/CANT1/AMPD3
hsa04713	Circadian entrainment	97	0.459338	1.42374	0.0165227	0.0165227	0.0231898	6192	tags=43%, list=17%, signal=36%	PLCB1/GNGT1/RASD1/PRKCA/ADCY5/CAMK2B/ADCYAP1/NOS1/ADCY2/ADCY1/GRIA3/CACNA1G/ADCY9/FOS/GNG4/ADCY7/NOS1AP/GRIN1/PRKG1/GNAO1/CACNA1H/GRIA1/GNG11/GNB4/RYR1/CAMK2A/ADCY10/ADCY3/GNAQ/GNG10/PLCB4/GRIN2D/MTNR1B/ADCYAP1R1/GNB5/KCNJ6/GUCY1A2/RYR2/CACNA1C/ITPR3/PRKCG/GNB2
hsa05033	Nicotine addiction	40	-0.493812	-1.52907	0.0185449	0.0185449	0.0257529	2271	tags=25%, list=6%, signal=23%	GRIN2A/GABRA3/GABRA1/GABRP/GABRB2/GABRE/GABRG3/GABRR1/GRIA4/GABRQ
hsa03013	Nucleocytoplasmic transport	108	0.444543	1.3947	0.018665	0.018665	0.0257529	14232	tags=64%, list=39%, signal=39%	EEF1A2/KPNA7/IPO7/KPNA3/NXF3/KPNA1/NUP98/IPO5/KPNA4/TMEM33/TNPO1/NCBP1/RAN/KPNB1/XPOT/XPO5/NUP160/GLE1/NUP188/NUP37/NUP153/KPNA6/KPNA2/NUP214/SUMO3/AHCTF1/NXT1/NMD3/POM121/SUMO4/NUP58/XPO6/NUP107/CSE1L/EIF4A3/ALYREF/NCBP2L/POM121C/XPO7/SEH1L/XPO4/RANBP2/IPO11/SNUPN/UPF1/SENP2/PHAX/NUP93/RAE1/TNPO2/NUP205/XPO1/RNPS1/NUP210/AAAS/NUP88/NUP54/EEF1A1/IPO8/TNPO3/NCBP2/NUP155/DDX19B/THOC6/DDX19A/NUP62/S…
hsa03010	Ribosome	154	0.416801	1.358	0.0188077	0.0188077	0.0257529	14300	tags=49%, list=40%, signal=30%	RPS4Y1/RPL3L/MRPL15/MRPS2/MRPL3/RPL35/MRPL17/RPL22L1/RPS23/RPL7A/RPL17/RPL8/MRPL4/RPL7/RPS13/RSL24D1/RPL12/MRPL21/MRPS10/RPL27A/RPS18/MRPL13/RPL4/MRPL16/MRPL11/MRPL19/RPL18A/RPL30/MRPL23/RPLP2/MRPL10/RPL36AL/RPS16/MRPL28/RPL26L1/RPL21/MRPL27/MRPL33/MRPL14/RPL38/RPLP0/RPS2/RPS6/RPL36/RPS27L/MRPS6/RPS20/MRPL36/MRPL20/RPL23A/MRPS18A/MRPL1/RPL29/MRPS11/RPL10L/MRPS17/RPS29/RNA5S9/RPS5/RPL10A/MRPL12/RP…
hsa00592	alpha-Linolenic acid metabolism	26	-0.56272	-1.58449	0.0190779	0.0190779	0.0259123	4700	tags=54%, list=13%, signal=47%	PLA2G12B/PLA2G2C/PLA2G3/PLA2G4C/ACOX3/PLA2G4A/PLA2G5/PLA2G6/PLA2G4F/PLA2G4B/PLA2G2E/JMJD7-PLA2G4B/PLA2G1B/PLA2G2D
hsa04962	Vasopressin-regulated water reabsorption	44	0.539152	1.48812	0.019934	0.019934	0.0268585	9519	tags=43%, list=26%, signal=32%	ARHGDIG/DYNC1I1/CREB5/ADCY9/DYNC2H1/ADCY3/AQP2/DYNC1LI2/CREB3/DYNC1H1/ARHGDIA/GNAS/DCTN2/DYNC1LI1/DCTN1/AVP/DCTN4/DCTN6/DYNC1I2
hsa04137	Mitophagy - animal	103	0.445275	1.39123	0.0211738	0.0211738	0.0283026	10724	tags=48%, list=30%, signal=34%	MRAS/RRAS2/BNIP3/CSNK2A3/CSNK2A2/HIF1A/HRAS/EIF2S1/JUN/PINK1/AMFR/SMURF1/OPTN/BCL2L1/PRKN/RAB7A/MAP1LC3B/E2F1/MUL1/CSNK2A1/AMBRA1/SMURF2/VCP/TBK1/TFE3/FIS1/HUWE1/TOMM40/RELA/GABARAPL1/USP15/MAPK9/ARIH1/PGAM5/UBB/OPA1/RHOT1/UBC/NRAS/TOMM70/SRC/CSNK2B/CALCOCO2/ATG9A/BNIP3L/BCL2L13/GABARAPL2/RRAS/USP8
hsa05030	Cocaine addiction	49	0.523988	1.47156	0.0220092	0.0220092	0.0291875	7580	tags=39%, list=21%, signal=31%	TH/FOSB/DRD2/ADCY5/GPSM1/DRD1/CREB5/GRIN1/PPP1R1B/JUN/GRM2/SLC18A2/GRIN2D/CREB3/GRM3/GNAS/SLC6A3/NFKB1/RELA
hsa05162	Measles	137	0.424356	1.36709	0.0225447	0.0225447	0.029664	7838	tags=35%, list=22%, signal=28%	IL6/IL1B/IL1A/CD209/CDK6/HSPA6/MSN/CCND1/FOS/CSNK2A3/CSNK2A2/IFNA1/IFNB1/FADD/RAB9B/IL12A/STAT5B/EIF2S1/JUN/STAT1/AKT3/MX2/OAS3/TNFAIP3/EIF2AK4/BAK1/BCL2L1/CCND2/IRF7/TLR4/IL2RA/EIF2AK2/CSNK2A1/CDK4/FAS/STAT5A/PIK3CA/GSK3B/EIF3H/CCNE1/TBK1/APAF1/NFKB1/JAK1/CLEC4M/RELA/MAPK9/CCNE2
hsa04120	Ubiquitin mediated proteolysis	142	0.42127	1.36175	0.0233617	0.0233617	0.0305008	13234	tags=62%, list=37%, signal=39%	SOCS3/RHOBTB1/NEDD4/NEDD4L/UBE2L6/HERC3/UBE2R2/RHOBTB2/UBE2Q2/CBLC/FBXO2/ITCH/TRIM32/KLHL13/UBA6/UBE4A/UBR5/SMURF1/PRKN/PML/FBXW8/ANAPC13/CDC27/ELOC/SMURF2/CBL/UBE2NL/ANAPC1/UBE2E1/UBE2G1/KLHL9/UBE2N/CDC26/CUL4A/UBE2K/UBE2E2/DDB1/UBE2W/HUWE1/CUL5/AIRE/BIRC2/UBE2H/UBE2E3/ANAPC15/ANAPC10/UBE3C/UBE3A/UBA1/UBA2/UBB/UBE2D3/MGRN1/TRIM37/UBC/UBE2U/UBE2B/UBE2S/CDC34/UBE2C/CDC20/CUL1/WWP1/FZR1/SKP2/FBXW7/…
hsa01230	Biosynthesis of amino acids	74	0.475599	1.42301	0.023745	0.023745	0.0307628	9928	tags=46%, list=27%, signal=33%	CBS/TKTL1/PAH/BCAT1/CPS1/PFKM/IDH3A/PKLR/NAGS/PFKP/PGK2/PSAT1/PKM/SDS/SDSL/ENO3/GOT2/SHMT2/ENO4/PGK1/ARG2/PGAM1/ACO1/MTR/ASNS/CS/PGAM4/CTH/OTC/GPT/PYCR3/ALDH18A1/PRPS1L1/IDH3B
hsa00534	Glycosaminoglycan biosynthesis - heparan sulfate / heparin	24	0.613473	1.50964	0.0241732	0.0241732	0.0310785	3747	tags=38%, list=10%, signal=34%	HS6ST2/EXT2/HS6ST3/HS3ST5/EXT1/HS3ST1/EXTL3/NDST1/HS3ST3A1
hsa05164	Influenza A	168	0.404712	1.33006	0.0247779	0.0247779	0.0315434	8361	tags=36%, list=23%, signal=28%	IL6/CXCL8/IL1B/CCL2/SOCS3/IL1A/PRKCA/CDK6/ICAM1/CXCL10/KPNA7/TPSAB1/IFNA1/IFNB1/FADD/IL12A/EIF2S1/IL33/NXF3/PABPN1L/TNFRSF10A/KPNA1/NUP98/STAT1/AKT3/CASP1/TNFRSF10B/MX2/OAS3/BAK1/MAP2K1/JAK2/IRF7/TLR4/NLRP3/PML/EIF2AK2/TICAM1/CDK4/FAS/PIK3CA/ACTG1/DNAJC3/VDAC1/RSAD2/TBK1/BCL2L2-PABPN1/APAF1/ACTB/NFKB1/JAK1/SLC25A4/RELA/KPNA6/KPNA2/CPSF4L/NXT1/IFIH1/TNF/EP300
hsa04662	B cell receptor signaling pathway	81	-0.395683	-1.39871	0.0249094	0.0249094	0.0315434	3228	tags=26%, list=9%, signal=24%	VAV3/PLCG2/VAV1/PIK3R2/CARD11/LILRA4/INPP5D/DAPP1/PTPN6/CD72/BTK/PRKCB/PIK3R3/BLNK/BANK1/CD79B/CD19/CD22/CD79A/CR2/BLK
hsa05223	Non-small cell lung cancer	72	0.473782	1.41174	0.0268274	0.0268274	0.0337186	6638	tags=40%, list=18%, signal=33%	MET/PRKCA/CDK6/RET/RXRG/CCND1/HGF/KIF5A/TGFA/GADD45B/HRAS/RB1/GADD45A/STAT5B/KIF5C/AKT3/BAK1/MAP2K1/EGF/E2F1/CDKN1A/POLK/CDK4/RXRA/STAT5A/PIK3CA/PRKCG/KIF5B/EGFR
hsa05120	Epithelial cell signaling in Helicobacter pylori infection	70	0.476173	1.41336	0.0285305	0.0285305	0.0355936	7943	tags=37%, list=22%, signal=29%	CXCL8/CXCL1/CXCL2/CXCL3/MET/HBEGF/MAPK12/CXCR1/ATP6V1E2/PTPN11/JUN/ADAM10/JAM3/MAPK11/LYN/ATP6V1D/ADAM17/ATP6V0D2/ATP6V1H/NOD1/EGFR/NFKB1/ATP6V1G1/RELA/MAPK9/ATP6V1C1
hsa05212	Pancreatic cancer	76	0.464915	1.39532	0.0308268	0.0308268	0.0381756	11115	tags=62%, list=31%, signal=43%	TGFB2/CDK6/CCND1/TGFBR1/RALB/TGFA/GADD45B/RB1/GADD45A/SMAD3/STAT1/AKT3/TGFB1/BAK1/MAP2K1/BCL2L1/EGF/E2F1/CDKN1A/POLK/CDK4/TGFBR2/PIK3CA/EGFR/NFKB1/E2F3/JAK1/BRCA2/RELA/MAPK9/RAC2/SMAD4/RAC3/RAD51/VEGFA/ARAF/CHUK/RAF1/AKT1/MTOR/SMAD2/RALGDS/CDC42/PIK3CB/RPS6KB2/PLD2/RALBP1
hsa04610	Complement and coagulation cascades	86	0.45179	1.37763	0.0313412	0.0313412	0.0385293	6033	tags=40%, list=17%, signal=33%	SERPINE1/THBD/F13A1/PROCR/PLAT/C1S/PLAUR/C5AR1/F3/CD55/C9/FGG/FGA/PLAU/F2RL2/SERPING1/F7/C1R/VSIG4/CFD/CFH/CFB/FGB/CFI/F2RL3/CD59/F2R/SERPINC1/PROC/CLU/VTN/SERPINA1/BDKRB2/MBL2
hsa04930	Type II diabetes mellitus	46	0.518761	1.44098	0.0325746	0.0325746	0.0397554	5940	tags=35%, list=16%, signal=29%	MAFA/SOCS3/IRS1/SOCS2/PDX1/CACNA1G/IRS2/ADIPOQ/HK2/PKLR/PRKCE/PKM/INSR/IRS4/PIK3CA/CACNA1C
hsa05017	Spinocerebellar ataxia	143	0.410376	1.32753	0.0330658	0.0330658	0.0400645	10386	tags=47%, list=29%, signal=34%	PLCB1/PRKCA/MYOD1/SLC1A6/TRPC3/GRIA3/GRIN1/RELN/GRIA1/ATP2A1/RYR1/KCND3/MCU/ATP2A2/AKT3/GNAQ/PLCB4/PSMB7/GRIN2D/ATXN2/FGF14/ITPR2/TBPL2/NOP56/PSMD7/AMBRA1/RB1CC1/PIK3CA/ITPR3/VDAC1/PSMD13/PRKCG/PIK3R4/PPIF/PSMD2/ATG13/AFG3L2/ATG101/BEAN1/PSMC1/GRM1/PSMD12/SLC25A4/PSMA4/ATXN1L/MAPK9/PSMB5/PSMC3/PSMC6/PSMD11/OPA1/PSMA1/GRIN3B/PSMA7/CYCS/TWNK/NRBF2/PLCB3/WIPI1/NFYA/ERN1/PSMD3/ATG2B/AKT1/ATXN10/MTOR/…
hsa05160	Hepatitis C	157	0.402971	1.31548	0.0336482	0.0336482	0.040479	10190	tags=48%, list=28%, signal=35%	CLDN24/SOCS3/MYC/PPP2R2C/CDK6/CLDN18/LDLR/CCND1/CLDN2/CXCL10/HRAS/SCARB1/IFNA1/IFNB1/RB1/FADD/IFIT1/CLDN6/YWHAG/EIF2S1/STAT1/AKT3/MX2/OAS3/EIF2AK4/CD81/BAK1/MAP2K1/IRF7/EGF/IFIT1B/YWHAQ/E2F1/CDKN1A/PPP2CB/EIF2AK2/TICAM1/CDK4/YWHAH/FAS/RXRA/PIK3CA/GSK3B/RSAD2/YWHAE/EGFR/PPP2R2A/TBK1/APAF1/YWHAZ/CLDN14/NFKB1/E2F3/JAK1/PPP2R1B/RELA/CLDN34/PPP2CA/CLDN19/TNF/SOS2/EIF3E/CLDN12/NRAS/PSME3/PPP2R2D/ARAF/C…
hsa04936	Alcoholic liver disease	142	0.409272	1.32296	0.035342	0.035342	0.0422152	4150	tags=17%, list=11%, signal=15%	IL6/LBP/CXCL8/CXCL1/IL1B/CXCL2/CXCL3/MAPK12/ALDH7A1/PRKAG3/C5AR1/CCND1/ADIPOQ/ALDH1B1/CD14/IFNA1/IFNB1/FADD/CPT1A/IL12A/AKT3/MAPK11/NOX4/PRKAA2
hsa04915	Estrogen signaling pathway	136	-0.33468	-1.27197	0.0383463	0.0383463	0.0454812	862	tags=17%, list=2%, signal=17%	PIK3R2/GABBR2/CREB3L4/KCNJ3/PLCB2/KRT40/KRT16/PIK3R3/KRT31/TFF1/GPER1/CALML6/KCNJ5/CALML3/KRT32/KRT23/KRT33A/KRT19/KRT15/KRT24/KRT36/KRT13/CALML5
hsa00020	Citrate cycle (TCA cycle)	30	0.559151	1.44455	0.0426112	0.0426112	0.0499593	11333	tags=57%, list=31%, signal=39%	PCK1/OGDHL/IDH3A/ACLY/SUCLA2/DLAT/DLST/SDHB/PDHA1/ACO1/CS/MDH2/IDH3B/PDHA2/OGDH/DLD/SDHC
hsa04115	p53 signaling pathway	74	0.455246	1.36211	0.0427152	0.0427152	0.0499593	8620	tags=39%, list=24%, signal=30%	SERPINE1/THBS1/IGF1/CDK6/IGFBP3/CCND1/GADD45B/GADD45A/TNFRSF10A/TNFRSF10B/BCL2L1/CCND2/PMAIP1/SESN2/CDKN1A/CDK4/FAS/PTEN/RRM2B/CCNE1/SERPINB5/APAF1/EI24/ZNF385A/ATR/CCNE2/CCNB2/RRM2/CHEK1
hsa00650	Butanoate metabolism	27	-0.510418	-1.44895	0.0443445	0.0443445	0.0515072	7789	tags=41%, list=22%, signal=32%	OXCT2/ACSM2A/ABAT/HMGCS2/ALDH5A1/ACSM6/ACAT2/BDH1/ACSM5/ACSM3/ACSM1
hsa04640	Hematopoietic cell lineage	96	-0.358534	-1.29701	0.0459259	0.0459259	0.0529787	2387	tags=32%, list=7%, signal=30%	HLA-DQA1/CD1D/CD3E/CD3G/IL4/CD2/CD1B/CD5/HLA-DOB/KIT/HLA-DOA/CD3D/FLT3LG/ITGAM/GP1BA/HLA-DMB/FLT3/CD1A/CD8B2/CR1/CD9/CD37/IL5RA/CD24/CD1E/CD19/CD1C/CD22/CR2/FCER2/MS4A1
hsa04623	Cytosolic DNA-sensing pathway	81	0.44484	1.34418	0.0495253	0.0495253	0.0567422	7617	tags=36%, list=21%, signal=28%	IL6/IL1B/MEFV/GSDME/CXCL10/IFNA1/IFNB1/FADD/AIM2/CCL4L2/IL33/CASP1/CGAS/POLR3G/IRF7/NLRP3/POLR3D/CASP7/ZDHHC1/POLR2L/CCL4/MLKL/GSDMD/TBK1/SAMHD1/NFKB1/STING1/RELA/POLR3H
